# Supplementary material for: Investigating the Causal Effect of Brain Expression of CCL2, NFKB1, MAPK14, TNFRSF1A, CXCL10 Genes on Multiple Sclerosis: A Two-Sample Mendelian Randomization Approach
Source: Front Bioeng Biotechnol. 2020 May 5;8:397. doi: 10.3389/fbioe.2020.00397 (PMC7216783; doi:10.3389/fbioe.2020.00397)
Supplement: Supplementary file 2 [file Table_1.xls]

## Sheet: ST1
	CCL2_crbl	CXCL10_crbl	MAPK14_crbl	NFKB1_crbl	TNFRSF1A_crbl	CCL2_tctx	CXCL10_tctx	MAPK14_tctx	NFKB1_tctx	TNFRSF1A_tctx	CCL2_fctx	CXCL10_fctx	MAPK14_fctx	NFKB1_fctx	TNFRSF1A_fctx	CCL2_medu	CXCL10_medu	MAPK14_medu	NFKB1_medu	TNFRSF1A_medu	CCL2_hipp	CXCL10_hipp	MAPK14_hipp	NFKB1_hipp	TNFRSF1A_hipp	CCL2_whmt	CXCL10_whmt	MAPK14_whmt	NFKB1_whmt	TNFRSF1A_whmt	CCL2_snig	CXCL10_snig	MAPK14_snig	NFKB1_snig	TNFRSF1A_snig	CCL2_thal	CXCL10_thal	MAPK14_thal	NFKB1_thal	TNFRSF1A_thal	CCL2_octx	CXCL10_octx	MAPK14_octx	NFKB1_octx	TNFRSF1A_octx	CCL2_putm	CXCL10_putm	MAPK14_putm	NFKB1_putm
CCL2_crbl	1	0.398253152	-0.041394858	0.185644718	0.493860311	0.443115269	0.223961403	-0.069938326	0.037025242	0.272551766	0.564335905	0.226749628	-0.107521414	0.045262557	0.45930853	0.405229649	0.039229548	-0.021587819	0.087292088	0.160528855	0.442827283	0.269660931	0.044864867	0.068306729	0.245093745	0.276104851	0.190723671	-0.113123318	-0.033249272	0.275271719	0.43554171	0.220644032	0.109166538	-0.034689857	0.295654081	0.531618522	0.240351699	-0.138432572	0.020969295	0.379989363	0.414421341	0.135915877	-0.082277372	0.006219918	0.239113799	0.314799567	0.004383665	0.063163765	0.034357592
CXCL10_crbl	0.398253152	1	-0.204484339	0.052555761	0.344174927	0.214617636	0.361220677	0.102562686	0.221914583	0.184425497	0.228432809	0.474846334	-0.156445975	-0.046319483	0.184312324	-0.019883999	0.251656806	0.034565374	0.041693686	-0.090415524	0.179518719	0.510022746	0.010998266	0.003591286	0.111568498	0.1514394	0.410698684	-0.100236526	0.087393869	0.243409278	0.06231666	0.223980114	-0.10172015	-0.147681644	-0.041161144	0.15873567	0.333344127	-0.037909934	-0.04039751	0.230732314	0.255460182	0.532905156	-0.070767728	0.062736148	0.197461309	0.14715217	0.283634974	0.011385241	0.125739908
MAPK14_crbl	-0.041394858	-0.204484339	1	0.740120952	-0.240857681	0.100034775	-0.058616179	0.181795874	-0.00174367	0.008149348	0.08345469	-0.111200795	0.162821542	0.244336683	0.063956323	-0.018736909	0.089749203	0.054736808	-0.103629852	0.09363941	-0.055681685	-0.015019865	-0.029016724	-0.116608839	-0.116973929	-0.053983326	0.054994575	0.110909726	-0.013206672	-0.085326824	0.222367654	0.153389757	0.064352961	0.046892731	0.208280623	0.109109969	0.038762432	0.011618651	0.059931243	0.032712372	0.014724002	-0.029492694	0.234996272	0.172341996	-0.071010624	0.02862393	0.017749785	0.135272464	-0.017921699
NFKB1_crbl	0.185644718	0.052555761	0.740120952	1	-0.067139051	0.119741166	-0.005020392	0.071109113	0.012897382	0.125236735	0.155603156	-0.059060479	0.05179281	0.20499639	0.13516951	-0.005510003	0.187682818	0.041218439	0.000902368	0.009990837	-0.044524899	0.091625035	0.00468451	-0.176041189	-0.129258054	-0.061750033	0.114755008	-0.103957277	-0.09700489	-0.082087518	0.216276628	0.202362909	-0.045681715	-0.078789368	0.119115841	0.096898832	0.16245566	-0.188061705	-0.085642024	0.035692059	0.014526478	0.072681204	0.154011996	0.170061665	-0.039681329	0.023612944	0.06239657	0.040169702	0.03002832
TNFRSF1A_crbl	0.493860311	0.344174927	-0.240857681	-0.067139051	1	0.272442608	0.333719423	-0.071810587	0.048078746	0.403697084	0.357724713	0.252012049	-0.200718143	-0.063319129	0.482094317	0.400066544	-0.005508742	-0.268490195	0.004514164	0.376694198	0.396509789	0.246742382	-0.006267812	0.067880658	0.38814776	0.27978356	0.098437486	-0.012763509	0.052806544	0.394327502	0.249276675	0.020879253	-0.114081172	-0.148368781	0.432381707	0.407993332	0.2178855	-0.127489138	-0.017937261	0.520215235	0.278443511	0.154549325	-0.184323573	-0.025455359	0.440731782	0.208025146	0.177171766	-0.021306237	-0.038287194
CCL2_tctx	0.443115269	0.214617636	0.100034775	0.119741166	0.272442608	1	0.475395068	-0.017859001	0.321493079	0.677419075	0.567073211	0.274434434	0.033781895	0.064077871	0.283367151	0.427393753	0.221019851	0.033770094	0.042870215	0.33927438	0.549776145	0.266558928	0.020949458	0.061603636	0.255512589	0.428098001	0.287985009	-0.007228502	-0.035117277	0.256992163	0.518268289	0.269356003	0.167758615	0.074427435	0.369602757	0.562202966	0.222232253	0.099433831	0.098195751	0.38334256	0.526155919	0.212935344	0.040098829	0.023189855	0.246740541	0.391391892	0.199777845	0.080354327	-0.046205133
CXCL10_tctx	0.223961403	0.361220677	-0.058616179	-0.005020392	0.333719423	0.475395068	1	-0.111288828	0.118869611	0.555927234	0.289211615	0.400988973	-0.085448688	0.001303986	0.275734146	0.20498185	0.242280908	-0.143896365	-0.008720476	0.202131581	0.225947406	0.279644545	0.03213479	0.006353446	0.093443986	0.258247985	0.217999308	0.129922084	0.156890796	0.35931506	0.229609963	0.230998579	-0.027085004	-0.083307093	0.222428617	0.390369015	0.423671661	0.135916284	0.211114635	0.446595856	0.176387536	0.420487769	-0.099989343	-0.081263741	0.202107937	0.259425055	0.341103386	-0.049217521	-0.115710996
MAPK14_tctx	-0.069938326	0.102562686	0.181795874	0.071109113	-0.071810587	-0.017859001	-0.111288828	1	0.619905813	-0.331908398	0.059353252	0.007706665	0.231228471	0.094702943	-0.189889693	0.075663137	0.011944464	0.100895719	-0.079658872	0.039158629	0.070263192	0.165398318	0.294487055	0.176394184	-0.148718361	-0.002922776	0.104994944	0.138790844	0.069796169	-0.12569478	0.303621966	0.004530233	0.182102248	0.19378078	0.042961385	-0.113756143	-0.183546933	0.238614181	-0.130358838	-0.264519101	0.09617726	0.046744842	0.260986428	0.13597996	-0.15837119	0.129463896	0.052000933	0.351204542	0.181963667
NFKB1_tctx	0.037025242	0.221914583	-0.00174367	0.012897382	0.048078746	0.321493079	0.118869611	0.619905813	1	0.159771532	0.212378923	0.171045018	0.019561025	0.009722491	-0.008371564	0.131742506	0.047656105	0.067716149	-0.126920726	0.066825626	0.251543441	0.154221753	0.137071878	0.206941719	-0.027111558	0.100344958	0.139539068	-0.012921467	0.001458413	-0.078293288	0.457636074	0.164599457	0.207932291	0.295891195	0.147298549	0.110501256	0.073993747	0.173198532	-0.008382805	-0.044665962	0.210839117	0.089067394	0.061260311	0.040876608	0.063900181	0.114566637	0.042415295	0.132319485	0.206528985
TNFRSF1A_tctx	0.272551766	0.184425497	0.008149348	0.125236735	0.403697084	0.677419075	0.555927234	-0.331908398	0.159771532	1	0.449852394	0.352039175	-0.060294297	0.070812343	0.448218768	0.310981007	0.266214746	-0.207617312	-0.038903599	0.35371795	0.422269302	0.22081234	-0.104436604	-0.079262767	0.365825937	0.250555352	0.174725541	-0.054512192	-0.009702786	0.351473894	0.283791258	0.263582697	0.047171092	0.104627652	0.392110076	0.462382652	0.333605263	-0.066240817	0.115214961	0.514534087	0.374574059	0.228222951	-0.117198179	0.031547959	0.43242424	0.127654333	0.201016878	-0.144562243	-0.164812085
CCL2_fctx	0.564335905	0.228432809	0.08345469	0.155603156	0.357724713	0.567073211	0.289211615	0.059353252	0.212378923	0.449852394	1	0.291096967	-0.061306364	0.252823475	0.584489971	0.538345305	0.301250691	-0.046072898	0.067424904	0.29489395	0.482505628	0.338618709	0.038436131	0.058576629	0.220365136	0.36472147	0.311435025	0.058850395	0.054706237	0.303547956	0.539775326	0.133459345	0.097093344	0.084833641	0.282001836	0.565725708	0.333582641	0.001491276	0.114686157	0.389694849	0.610015917	0.271459825	-0.2054114	-0.050363418	0.354279957	0.394051624	0.047466821	0.064607692	0.137465063
CXCL10_fctx	0.226749628	0.474846334	-0.111200795	-0.059060479	0.252012049	0.274434434	0.400988973	0.007706665	0.171045018	0.352039175	0.291096967	1	-0.248110554	-0.069156723	0.342240942	0.11742297	0.358873627	-0.05725911	0.003828773	0.040008448	0.279024672	0.519166155	0.042012894	0.091575585	0.301085457	0.27316391	0.429314198	0.160967869	0.143998948	0.328232598	0.046318099	0.318243846	0.023498607	0.086110176	0.170510113	0.138012112	0.318726141	0.037242917	0.029510977	0.28324377	0.344601009	0.494525309	-0.203273918	-0.127277716	0.279681565	0.084631493	0.318970836	0.067092552	0.169544255
MAPK14_fctx	-0.107521414	-0.156445975	0.162821542	0.05179281	-0.200718143	0.033781895	-0.085448688	0.231228471	0.019561025	-0.060294297	-0.061306364	-0.248110554	1	0.640840335	-0.245347207	-0.12823347	-0.059916427	0.095839787	0.005439596	-0.036479901	-0.00418969	-0.074536243	0.129645304	0.03098742	-0.074555721	0.054239357	-0.003126119	0.132640624	0.018183678	-0.019865195	0.019833561	-0.017689117	0.199297739	-0.008920726	-0.190031049	-0.112336294	-0.337227721	0.209770167	-0.015154047	-0.398684399	-0.043583037	-0.123004511	0.449203924	0.175661131	-0.377852978	-0.012431338	-0.056248967	0.230893001	-0.013676922
NFKB1_fctx	0.045262557	-0.046319483	0.244336683	0.20499639	-0.063319129	0.064077871	0.001303986	0.094702943	0.009722491	0.070812343	0.252823475	-0.069156723	0.640840335	1	0.13288197	0.011614668	0.090755609	0.037065082	0.022295683	0.003253219	0.099791777	0.071109819	0.123907984	0.049533804	0.064187898	-0.063129815	0.034998357	0.128866383	0.02857504	-0.030953014	-0.020865239	0.001776226	0.064809109	-0.150417587	-0.184240422	0.074808321	-0.063988256	0.208777451	0.054757107	-0.139130214	0.031858136	0.019034021	0.109273882	0.02527936	-0.130188204	-0.021121306	-0.101076849	0.093180383	0.06560208
TNFRSF1A_fctx	0.45930853	0.184312324	0.063956323	0.13516951	0.482094317	0.283367151	0.275734146	-0.189889693	-0.008371564	0.448218768	0.584489971	0.342240942	-0.245347207	0.13288197	1	0.386751886	0.13951397	-0.197811893	-0.048135575	0.370903112	0.327948802	0.32332741	-0.100858365	-0.059811055	0.368666555	0.266907194	0.127489529	-0.070697873	-0.101179112	0.358500299	0.235695253	0.099266867	-0.070419253	-0.03060291	0.431203163	0.437694847	0.349063879	-0.089256118	0.101819186	0.535976119	0.340353381	0.251820229	-0.361777258	-0.158030322	0.525109155	0.180007569	0.001845416	-0.076206277	0.046432342
CCL2_medu	0.405229649	-0.019883999	-0.018736909	-0.005510003	0.400066544	0.427393753	0.20498185	0.075663137	0.131742506	0.310981007	0.538345305	0.11742297	-0.12823347	0.011614668	0.386751886	1	0.312956924	-0.031139832	0.322533425	0.68522111	0.524578447	0.194332109	0.182774265	0.238785447	0.343339125	0.457176074	0.130368234	0.016333947	0.08230467	0.375259653	0.4404626	0.070434764	0.145992313	0.174990781	0.312232994	0.465392467	0.215728017	0.108262395	0.081447046	0.264816063	0.395965348	0.131962064	-0.03391726	-0.057050803	0.336112173	0.379217957	0.104606305	0.231061333	0.065262677
CXCL10_medu	0.039229548	0.251656806	0.089749203	0.187682818	-0.005508742	0.221019851	0.242280908	0.011944464	0.047656105	0.266214746	0.301250691	0.358873627	-0.059916427	0.090755609	0.13951397	0.312956924	1	-0.026333045	0.189167496	0.199557009	0.124924268	0.405304763	0.056143159	0.022344012	0.166157468	0.183297844	0.188418957	0.077718218	0.142837223	0.217589067	-0.064840454	0.216958317	-0.100367239	-0.065240237	-0.066400096	0.08437989	0.366629991	0.020687579	0.060419107	0.019884261	0.124911936	0.470650836	0.096738502	0.051050225	0.051854436	-0.061575581	0.181123117	0.043228018	0.009703484
MAPK14_medu	-0.021587819	0.034565374	0.054736808	0.041218439	-0.268490195	0.033770094	-0.143896365	0.100895719	0.067716149	-0.207617312	-0.046072898	-0.05725911	0.095839787	0.037065082	-0.197811893	-0.031139832	-0.026333045	1	0.635789518	0.039013104	0.089889334	0.06398433	0.170028427	0.127148817	-0.017927015	0.059307047	0.164498954	0.008781585	-0.076014046	0.039290566	-0.109981541	-0.002311215	0.22044902	0.113559683	-0.143553319	-0.009265901	0.032345514	0.183488232	-0.014633152	-0.185294729	-0.046218594	-0.014606905	0.360405605	0.180322048	-0.166803495	0.120895018	0.146301987	0.086285635	0.166974242
NFKB1_medu	0.087292088	0.041693686	-0.103629852	0.000902368	0.004514164	0.042870215	-0.008720476	-0.079658872	-0.126920726	-0.038903599	0.067424904	0.003828773	0.005439596	0.022295683	-0.048135575	0.322533425	0.189167496	0.635789518	1	0.339906907	0.131332911	0.071902649	0.22246067	0.165040984	0.112101806	0.131833224	0.174261817	0.030953637	0.056525661	0.173164222	-0.181230277	-0.169659281	0.10451492	0.07378139	-0.086372779	-0.051597376	0.106915305	0.070817986	0.008864626	-0.100916372	-0.047181417	0.125267432	0.289255827	0.084562228	-0.055699594	0.142745194	0.229015103	0.140699908	0.089647889
TNFRSF1A_medu	0.160528855	-0.090415524	0.09363941	0.009990837	0.376694198	0.33927438	0.202131581	0.039158629	0.066825626	0.35371795	0.29489395	0.040008448	-0.036479901	0.003253219	0.370903112	0.68522111	0.199557009	0.039013104	0.339906907	1	0.356035959	0.014454182	0.207317904	0.263491205	0.35537533	0.280646705	-0.054141462	0.031941395	0.067048211	0.381085774	0.183296612	-0.051520576	0.154841924	0.278880851	0.4319673	0.285150588	0.093074626	0.139665501	0.130305157	0.314558391	0.233164576	0.064597089	0.097314034	0.01725396	0.353902879	0.26567418	0.219007016	0.056676385	-0.092764632
CCL2_hipp	0.442827283	0.179518719	-0.055681685	-0.044524899	0.396509789	0.549776145	0.225947406	0.070263192	0.251543441	0.422269302	0.482505628	0.279024672	-0.00418969	0.099791777	0.327948802	0.524578447	0.124924268	0.089889334	0.131332911	0.356035959	1	0.426859257	0.082169007	0.367760897	0.60828128	0.465592253	0.292565758	0.061389071	0.060075889	0.242801923	0.615715934	0.256781458	0.219886277	0.225676622	0.313122844	0.586979074	0.331902074	0.158281222	0.136562427	0.307296472	0.399626204	0.182931182	0.006796672	0.01130439	0.196729057	0.505137826	0.137256412	0.273078845	0.17048336
CXCL10_hipp	0.269660931	0.510022746	-0.015019865	0.091625035	0.246742382	0.266558928	0.279644545	0.165398318	0.154221753	0.22081234	0.338618709	0.519166155	-0.074536243	0.071109819	0.32332741	0.194332109	0.405304763	0.06398433	0.071902649	0.014454182	0.426859257	1	0.084131085	0.079232477	0.214403922	0.270041778	0.440470799	-0.027855093	-0.065521553	0.1964857	0.118736958	0.263924416	0.060740277	0.0180811	0.045255483	0.280734567	0.403726155	0.067596568	0.071064726	0.137771085	0.267272268	0.446441261	0.007502374	0.107245053	0.13167912	0.162590793	0.15389894	0.195925851	0.222315829
MAPK14_hipp	0.044864867	0.010998266	-0.029016724	0.00468451	-0.006267812	0.020949458	0.03213479	0.294487055	0.137071878	-0.104436604	0.038436131	0.042012894	0.129645304	0.123907984	-0.100858365	0.182774265	0.056143159	0.170028427	0.22246067	0.207317904	0.082169007	0.084131085	1	0.520744649	0.016982467	0.049457706	0.082633627	0.032409614	0.072489698	0.119268924	0.162476322	-0.021966925	0.199192085	0.079417549	0.088864181	0.055111327	-0.137697625	0.384308987	0.075791565	-0.246231453	0.020540868	0.077224857	0.277389445	0.127520108	-0.102903671	0.048861736	0.018094597	0.336933316	0.121845308
NFKB1_hipp	0.068306729	0.003591286	-0.116608839	-0.176041189	0.067880658	0.061603636	0.006353446	0.176394184	0.206941719	-0.079262767	0.058576629	0.091575585	0.03098742	0.049533804	-0.059811055	0.238785447	0.022344012	0.127148817	0.165040984	0.263491205	0.367760897	0.079232477	0.520744649	1	0.391247378	0.188984266	0.110048326	0.122344015	0.230725863	0.12928174	0.104795285	-0.091575647	0.183355689	0.164989731	0.088506503	0.177355389	-0.068622552	0.251060733	0.180319103	0.020632212	0.058564546	0.002339131	0.153033233	0.020195911	0.022269454	0.112963177	-0.01798123	0.247022367	0.148204933
TNFRSF1A_hipp	0.245093745	0.111568498	-0.116973929	-0.129258054	0.38814776	0.255512589	0.093443986	-0.148718361	-0.027111558	0.365825937	0.220365136	0.301085457	-0.074555721	0.064187898	0.368666555	0.343339125	0.166157468	-0.017927015	0.112101806	0.35537533	0.60828128	0.214403922	0.016982467	0.391247378	1	0.369358529	0.175694788	0.090509127	0.132139551	0.427724435	0.176789447	-0.062684031	0.234678099	0.113353681	0.235541645	0.392961398	0.326829243	-0.004360752	0.011187907	0.370257896	0.191878567	0.09021907	-0.050462462	-0.077954334	0.291552677	0.224122368	0.04144808	0.155947412	0.106310084
CCL2_whmt	0.276104851	0.1514394	-0.053983326	-0.061750033	0.27978356	0.428098001	0.258247985	-0.002922776	0.100344958	0.250555352	0.36472147	0.27316391	0.054239357	-0.063129815	0.266907194	0.457176074	0.183297844	0.059307047	0.131833224	0.280646705	0.465592253	0.270041778	0.049457706	0.188984266	0.369358529	1	0.283923524	0.183764395	0.193797946	0.569238559	0.451957404	0.027256176	0.180293211	0.103500606	0.311026966	0.483182174	0.268608134	0.070137192	0.062730009	0.187081068	0.42814334	0.182902485	-0.027768252	0.001149638	0.254491881	0.262529478	0.19576144	0.126380619	0.003689068
CXCL10_whmt	0.190723671	0.410698684	0.054994575	0.114755008	0.098437486	0.287985009	0.217999308	0.104994944	0.139539068	0.174725541	0.311435025	0.429314198	-0.003126119	0.034998357	0.127489529	0.130368234	0.188418957	0.164498954	0.174261817	-0.054141462	0.292565758	0.440470799	0.082633627	0.110048326	0.175694788	0.283923524	1	-0.033659054	0.036556841	0.245688865	0.127988433	0.22710259	0.069080521	-0.00640199	-0.004679026	0.257753462	0.381780916	0.132848262	0.051990231	0.15672256	0.297469161	0.369348939	0.052267432	0.055367393	0.092010746	0.193989422	0.10422307	0.181128374	0.193021106
MAPK14_whmt	-0.113123318	-0.100236526	0.110909726	-0.103957277	-0.012763509	-0.007228502	0.129922084	0.138790844	-0.012921467	-0.054512192	0.058850395	0.160967869	0.132640624	0.128866383	-0.070697873	0.016333947	0.077718218	0.008781585	0.030953637	0.031941395	0.061389071	-0.027855093	0.032409614	0.122344015	0.090509127	0.183764395	-0.033659054	1	0.694330985	0.175460111	-0.017716536	-0.068390527	0.231112509	0.153121772	-0.041067997	0.108532202	0.006595639	0.223748126	0.14788738	-0.015013274	-0.086916264	-0.108792168	0.003555568	-0.100950581	-0.121213297	0.081564335	-0.014807595	0.098463923	-0.032860575
NFKB1_whmt	-0.033249272	0.087393869	-0.013206672	-0.09700489	0.052806544	-0.035117277	0.156890796	0.069796169	0.001458413	-0.009702786	0.054706237	0.143998948	0.018183678	0.02857504	-0.101179112	0.08230467	0.142837223	-0.076014046	0.056525661	0.067048211	0.060075889	-0.065521553	0.072489698	0.230725863	0.132139551	0.193797946	0.036556841	0.694330985	1	0.283546665	0.027128686	-0.083049856	0.154268424	0.14439348	-0.037077065	0.099720134	0.020274187	0.133311655	0.233117329	0.098611467	-0.08362501	-0.090632177	0.01621633	-0.039495293	-0.103969109	0.115685975	0.014600701	0.075372099	0.013652948
TNFRSF1A_whmt	0.275271719	0.243409278	-0.085326824	-0.082087518	0.394327502	0.256992163	0.35931506	-0.12569478	-0.078293288	0.351473894	0.303547956	0.328232598	-0.019865195	-0.030953014	0.358500299	0.375259653	0.217589067	0.039290566	0.173164222	0.381085774	0.242801923	0.1964857	0.119268924	0.12928174	0.427724435	0.569238559	0.245688865	0.175460111	0.283546665	1	0.095441167	-0.002916193	0.151303094	0.012419095	0.297666887	0.353218122	0.255988527	0.037084434	0.009053379	0.343447562	0.219584286	0.168403801	0.02017785	0.08420684	0.372660275	0.168175869	0.203770066	0.209931217	0.067345499
CCL2_snig	0.43554171	0.06231666	0.222367654	0.216276628	0.249276675	0.518268289	0.229609963	0.303621966	0.457636074	0.283791258	0.539775326	0.046318099	0.019833561	-0.020865239	0.235695253	0.4404626	-0.064840454	-0.109981541	-0.181230277	0.183296612	0.615715934	0.118736958	0.162476322	0.104795285	0.176789447	0.451957404	0.127988433	-0.017716536	0.027128686	0.095441167	1	0.409348712	0.209371048	0.336908566	0.539199448	0.63576549	0.280776081	0.114107709	0.081401456	0.257112312	0.470297222	-0.031955797	0.016857092	-0.018539114	0.141611971	0.41432096	-0.030283144	0.210868899	0.133411848
CXCL10_snig	0.220644032	0.223980114	0.153389757	0.202362909	0.020879253	0.269356003	0.230998579	0.004530233	0.164599457	0.263582697	0.133459345	0.318243846	-0.017689117	0.001776226	0.099266867	0.070434764	0.216958317	-0.002311215	-0.169659281	-0.051520576	0.256781458	0.263924416	-0.021966925	-0.091575647	-0.062684031	0.027256176	0.22710259	-0.068390527	-0.083049856	-0.002916193	0.409348712	1	0.027371284	0.152349787	0.232895112	0.181925013	0.455571308	-0.008908799	-7.79E-05	0.149404532	0.154260035	0.393666738	-0.071501396	-0.013849664	0.094196863	0.216374253	0.212676147	0.009622622	0.05890799
MAPK14_snig	0.109166538	-0.10172015	0.064352961	-0.045681715	-0.114081172	0.167758615	-0.027085004	0.182102248	0.207932291	0.047171092	0.097093344	0.023498607	0.199297739	0.064809109	-0.070419253	0.145992313	-0.100367239	0.22044902	0.10451492	0.154841924	0.219886277	0.060740277	0.199192085	0.183355689	0.234678099	0.180293211	0.069080521	0.231112509	0.154268424	0.151303094	0.209371048	0.027371284	1	0.68085854	0.113657511	0.066848421	-0.101652166	0.281175901	0.028374063	-0.087748446	0.133880577	-0.249166786	0.336309301	0.186621704	-0.077278008	0.15534239	-0.081046498	0.353593774	0.169815524
NFKB1_snig	-0.034689857	-0.147681644	0.046892731	-0.078789368	-0.148368781	0.074427435	-0.083307093	0.19378078	0.295891195	0.104627652	0.084833641	0.086110176	-0.008920726	-0.150417587	-0.03060291	0.174990781	-0.065240237	0.113559683	0.07378139	0.278880851	0.225676622	0.0180811	0.079417549	0.164989731	0.113353681	0.103500606	-0.00640199	0.153121772	0.14439348	0.012419095	0.336908566	0.152349787	0.68085854	1	0.381966214	0.112146481	-0.019438985	0.209996001	0.13894687	0.057681131	0.11543518	-0.195027488	0.180326429	0.131991971	0.128421176	0.116837401	0.008548017	0.157790582	0.188929565
TNFRSF1A_snig	0.295654081	-0.041161144	0.208280623	0.119115841	0.432381707	0.369602757	0.222428617	0.042961385	0.147298549	0.392110076	0.282001836	0.170510113	-0.190031049	-0.184240422	0.431203163	0.312232994	-0.066400096	-0.143553319	-0.086372779	0.4319673	0.313122844	0.045255483	0.088864181	0.088506503	0.235541645	0.311026966	-0.004679026	-0.041067997	-0.037077065	0.297666887	0.539199448	0.232895112	0.113657511	0.381966214	1	0.494981654	0.152885631	0.020500743	0.114048321	0.61045456	0.260688079	-0.03790014	-0.07989145	-0.030510579	0.432816859	0.20732604	0.004450835	0.014623268	-0.031835799
CCL2_thal	0.531618522	0.15873567	0.109109969	0.096898832	0.407993332	0.562202966	0.390369015	-0.113756143	0.110501256	0.462382652	0.565725708	0.138012112	-0.112336294	0.074808321	0.437694847	0.465392467	0.08437989	-0.009265901	-0.051597376	0.285150588	0.586979074	0.280734567	0.055111327	0.177355389	0.392961398	0.483182174	0.257753462	0.108532202	0.099720134	0.353218122	0.63576549	0.181925013	0.066848421	0.112146481	0.494981654	1	0.453191441	0.084821229	0.284257309	0.600909754	0.377670008	0.069535006	-0.177188216	-0.08501644	0.429064098	0.397412556	0.001500931	-0.026860107	-0.010690655
CXCL10_thal	0.240351699	0.333344127	0.038762432	0.16245566	0.2178855	0.222232253	0.423671661	-0.183546933	0.073993747	0.333605263	0.333582641	0.318726141	-0.337227721	-0.063988256	0.349063879	0.215728017	0.366629991	0.032345514	0.106915305	0.093074626	0.331902074	0.403726155	-0.137697625	-0.068622552	0.326829243	0.268608134	0.381780916	0.006595639	0.020274187	0.255988527	0.280776081	0.455571308	-0.101652166	-0.019438985	0.152885631	0.453191441	1	-0.033539855	0.244034332	0.362306481	0.089476643	0.287848211	-0.180834461	-0.105231528	0.35334797	0.111062533	0.166958632	-0.194390145	-0.015168449
MAPK14_thal	-0.138432572	-0.037909934	0.011618651	-0.188061705	-0.127489138	0.099433831	0.135916284	0.238614181	0.173198532	-0.066240817	0.001491276	0.037242917	0.209770167	0.208777451	-0.089256118	0.108262395	0.020687579	0.183488232	0.070817986	0.139665501	0.158281222	0.067596568	0.384308987	0.251060733	-0.004360752	0.070137192	0.132848262	0.223748126	0.133311655	0.037084434	0.114107709	-0.008908799	0.281175901	0.209996001	0.020500743	0.084821229	-0.033539855	1	0.546370682	-0.23075715	-0.031199855	0.04663432	0.135209997	-0.125771673	-0.240002576	0.148983487	0.008741547	0.309186269	0.042923982
NFKB1_thal	0.020969295	-0.04039751	0.059931243	-0.085642024	-0.017937261	0.098195751	0.211114635	-0.130358838	-0.008382805	0.115214961	0.114686157	0.029510977	-0.015154047	0.054757107	0.101819186	0.081447046	0.060419107	-0.014633152	0.008864626	0.130305157	0.136562427	0.071064726	0.075791565	0.180319103	0.011187907	0.062730009	0.051990231	0.14788738	0.233117329	0.009053379	0.081401456	-7.79E-05	0.028374063	0.13894687	0.114048321	0.284257309	0.244034332	0.546370682	1	0.195681595	-0.102773667	0.049150749	-0.061543389	-0.225273107	-0.055832358	0.11083044	-0.042867919	-0.060846081	-0.105058112
TNFRSF1A_thal	0.379989363	0.230732314	0.032712372	0.035692059	0.520215235	0.38334256	0.446595856	-0.264519101	-0.044665962	0.514534087	0.389694849	0.28324377	-0.398684399	-0.139130214	0.535976119	0.264816063	0.019884261	-0.185294729	-0.100916372	0.314558391	0.307296472	0.137771085	-0.246231453	0.020632212	0.370257896	0.187081068	0.15672256	-0.015013274	0.098611467	0.343447562	0.257112312	0.149404532	-0.087748446	0.057681131	0.61045456	0.600909754	0.362306481	-0.23075715	0.195681595	1	0.21387089	0.195048508	-0.334900845	-0.193471321	0.551635199	0.230560965	0.106057888	-0.27690873	-0.095606462
CCL2_octx	0.414421341	0.255460182	0.014724002	0.014526478	0.278443511	0.526155919	0.176387536	0.09617726	0.210839117	0.374574059	0.610015917	0.344601009	-0.043583037	0.031858136	0.340353381	0.395965348	0.124911936	-0.046218594	-0.047181417	0.233164576	0.399626204	0.267272268	0.020540868	0.058564546	0.191878567	0.42814334	0.297469161	-0.086916264	-0.08362501	0.219584286	0.470297222	0.154260035	0.133880577	0.11543518	0.260688079	0.377670008	0.089476643	-0.031199855	-0.102773667	0.21387089	1	0.284347171	-0.143984235	0.192503704	0.498349869	0.236591971	-0.011149377	0.133557182	0.055678575
CXCL10_octx	0.135915877	0.532905156	-0.029492694	0.072681204	0.154549325	0.212935344	0.420487769	0.046744842	0.089067394	0.228222951	0.271459825	0.494525309	-0.123004511	0.019034021	0.251820229	0.131962064	0.470650836	-0.014606905	0.125267432	0.064597089	0.182931182	0.446441261	0.077224857	0.002339131	0.09021907	0.182902485	0.369348939	-0.108792168	-0.090632177	0.168403801	-0.031955797	0.393666738	-0.249166786	-0.195027488	-0.03790014	0.069535006	0.287848211	0.04663432	0.049150749	0.195048508	0.284347171	1	-0.201316233	-0.045706372	0.219380618	0.210937593	0.279362096	0.059200465	0.083387679
MAPK14_octx	-0.082277372	-0.070767728	0.234996272	0.154011996	-0.184323573	0.040098829	-0.099989343	0.260986428	0.061260311	-0.117198179	-0.2054114	-0.203273918	0.449203924	0.109273882	-0.361777258	-0.03391726	0.096738502	0.360405605	0.289255827	0.097314034	0.006796672	0.007502374	0.277389445	0.153033233	-0.050462462	-0.027768252	0.052267432	0.003555568	0.01621633	0.02017785	0.016857092	-0.071501396	0.336309301	0.180326429	-0.07989145	-0.177188216	-0.180834461	0.135209997	-0.061543389	-0.334900845	-0.143984235	-0.201316233	1	0.640336002	-0.379012892	-0.036430647	0.088304655	0.320358436	0.126376855
NFKB1_octx	0.006219918	0.062736148	0.172341996	0.170061665	-0.025455359	0.023189855	-0.081263741	0.13597996	0.040876608	0.031547959	-0.050363418	-0.127277716	0.175661131	0.02527936	-0.158030322	-0.057050803	0.051050225	0.180322048	0.084562228	0.01725396	0.01130439	0.107245053	0.127520108	0.020195911	-0.077954334	0.001149638	0.055367393	-0.100950581	-0.039495293	0.08420684	-0.018539114	-0.013849664	0.186621704	0.131991971	-0.030510579	-0.08501644	-0.105231528	-0.125771673	-0.225273107	-0.193471321	0.192503704	-0.045706372	0.640336002	1	0.061867599	-0.107413717	0.060861058	0.171119332	0.074203333
TNFRSF1A_octx	0.239113799	0.197461309	-0.071010624	-0.039681329	0.440731782	0.246740541	0.202107937	-0.15837119	0.063900181	0.43242424	0.354279957	0.279681565	-0.377852978	-0.130188204	0.525109155	0.336112173	0.051854436	-0.166803495	-0.055699594	0.353902879	0.196729057	0.13167912	-0.102903671	0.022269454	0.291552677	0.254491881	0.092010746	-0.121213297	-0.103969109	0.372660275	0.141611971	0.094196863	-0.077278008	0.128421176	0.432816859	0.429064098	0.35334797	-0.240002576	-0.055832358	0.551635199	0.498349869	0.219380618	-0.379012892	0.061867599	1	0.075089185	0.016821969	-0.195077368	-0.001523373
CCL2_putm	0.314799567	0.14715217	0.02862393	0.023612944	0.208025146	0.391391892	0.259425055	0.129463896	0.114566637	0.127654333	0.394051624	0.084631493	-0.012431338	-0.021121306	0.180007569	0.379217957	-0.061575581	0.120895018	0.142745194	0.26567418	0.505137826	0.162590793	0.048861736	0.112963177	0.224122368	0.262529478	0.193989422	0.081564335	0.115685975	0.168175869	0.41432096	0.216374253	0.15534239	0.116837401	0.20732604	0.397412556	0.111062533	0.148983487	0.11083044	0.230560965	0.236591971	0.210937593	-0.036430647	-0.107413717	0.075089185	1	0.459172743	0.15020303	0.222274949
CXCL10_putm	0.004383665	0.283634974	0.017749785	0.06239657	0.177171766	0.199777845	0.341103386	0.052000933	0.042415295	0.201016878	0.047466821	0.318970836	-0.056248967	-0.101076849	0.001845416	0.104606305	0.181123117	0.146301987	0.229015103	0.219007016	0.137256412	0.15389894	0.018094597	-0.01798123	0.04144808	0.19576144	0.10422307	-0.014807595	0.014600701	0.203770066	-0.030283144	0.212676147	-0.081046498	0.008548017	0.004450835	0.001500931	0.166958632	0.008741547	-0.042867919	0.106057888	-0.011149377	0.279362096	0.088304655	0.060861058	0.016821969	0.459172743	1	-0.020478243	0.035272913
MAPK14_putm	0.063163765	0.011385241	0.135272464	0.040169702	-0.021306237	0.080354327	-0.049217521	0.351204542	0.132319485	-0.144562243	0.064607692	0.067092552	0.230893001	0.093180383	-0.076206277	0.231061333	0.043228018	0.086285635	0.140699908	0.056676385	0.273078845	0.195925851	0.336933316	0.247022367	0.155947412	0.126380619	0.181128374	0.098463923	0.075372099	0.209931217	0.210868899	0.009622622	0.353593774	0.157790582	0.014623268	-0.026860107	-0.194390145	0.309186269	-0.060846081	-0.27690873	0.133557182	0.059200465	0.320358436	0.171119332	-0.195077368	0.15020303	-0.020478243	1	0.587606083
NFKB1_putm	0.034357592	0.125739908	-0.017921699	0.03002832	-0.038287194	-0.046205133	-0.115710996	0.181963667	0.206528985	-0.164812085	0.137465063	0.169544255	-0.013676922	0.06560208	0.046432342	0.065262677	0.009703484	0.166974242	0.089647889	-0.092764632	0.17048336	0.222315829	0.121845308	0.148204933	0.106310084	0.003689068	0.193021106	-0.032860575	0.013652948	0.067345499	0.133411848	0.05890799	0.169815524	0.188929565	-0.031835799	-0.010690655	-0.015168449	0.042923982	-0.105058112	-0.095606462	0.055678575	0.083387679	0.126376855	0.074203333	-0.001523373	0.222274949	0.035272913	0.587606083	1
TNFRSF1A_putm	0.309107394	0.297064486	0.011816034	0.12680833	0.393115594	0.26845823	0.274633105	-0.124774443	0.111301576	0.30345531	0.420107143	0.222228804	-0.283610712	0.043925089	0.514705788	0.221758761	0.04967103	-0.056230233	-0.069751133	0.219869673	0.257714345	0.177681079	-0.202840333	-0.123841225	0.184748372	0.066648293	0.252748804	-0.124757475	-0.031225756	0.138721075	0.198314936	0.283159744	-0.230544768	-0.076377647	0.300769567	0.368514723	0.343028877	-0.226004956	-0.053033463	0.480313612	0.182043339	0.29355214	-0.237174175	-0.061080197	0.449117593	0.43893332	0.216922712	-0.265592128	0.186505253
[truncated: 1 more columns]
