# Supplementary material for: Investigating the Causal Effect of Brain Expression of CCL2, NFKB1, MAPK14, TNFRSF1A, CXCL10 Genes on Multiple Sclerosis: A Two-Sample Mendelian Randomization Approach
Source: Front Bioeng Biotechnol. 2020 May 5;8:397. doi: 10.3389/fbioe.2020.00397 (PMC7216783; doi:10.3389/fbioe.2020.00397)
Supplement: Supplementary file 3 [file Table_2.xlsx]

## Sheet: ST2
Gene	Tissue	N° IV	SNP	Position	beta_Sardinia	se_Sardinia	p-value_Sardinia	allele1	allele2	beta_UKBEC	se_UKBEC	p-value UKBEC	fstatistics	rsquare	Qradial	Qradial_ChiSq_pval	Outlier
CCL2	FCTX	13	rs10199654	2:206174169	0.0132087	0.113666	0.907489	T	C	-0.581129	0.126202	1e-05	21.2037	0.145029	0.196678	0.657416	NO
			rs11161830	1:86904588	0.296699	0.19746	0.132947	C	T	0.918888	0.248401	0.0003226	13.6842	0.0986717	1.45128	0.228323	NO
			rs115750	21:28872129	0.0685163	0.148483	0.644482	A	C	0.455251	0.121693	0.000278	13.9949	0.100687	0.0703174	0.790875	NO
			rs11966261	6:106303274	-0.0018983	0.17082	0.991134	C	T	0.634867	0.150318	4.59e-05	17.8378	0.124882	0.062014	0.803341	NO
			rs16941172	16:86442060	-0.0695095	0.278666	0.803023	T	C	0.983665	0.256907	0.0002025	14.6603	0.104971	0.226005	0.634502	NO
			rs1860002	12:2413803	0.143798	0.162708	0.376814	T	C	-0.443058	0.119899	0.0003272	13.6549	0.0984812	1.11956	0.290013	NO
			rs2354155	17:40546652	0.0541117	0.0986953	0.583507	G	A	-0.396596	0.110814	0.000492	12.8088	0.0929459	0.648834	0.42053	NO
			rs2787731	10:63247533	0.108252	0.153878	0.481747	C	T	0.482206	0.119071	8.94e-05	16.4003	0.115985	0.252905	0.615037	NO
			rs28734985	10:60084051	0.128922	0.308294	0.675816	A	G	0.777603	0.182505	3.97e-05	18.1537	0.126813	0.0659045	0.797396	NO
			rs61907761	12:2362198	-0.236705	0.489057	0.628384	C	T	0.860412	0.229316	0.0002672	14.0781	0.101225	0.355961	0.550758	NO
			rs73078357	3:48695834	0.481524	0.317292	0.129114	T	C	0.701414	0.181774	0.0001816	14.8898	0.106439	1.89363	0.168793	NO
			rs7627907	3:66426912	-0.0762501	0.158882	0.631286	A	G	0.43914	0.120347	0.0003853	13.3149	0.0962651	0.431449	0.511279	NO
			rs9354097	6:94907029	0.348063	0.295398	0.238683	G	T	0.613045	0.148775	6.83e-05	16.9795	0.119591	1.09293	0.295822	NO
	CRBL	9	rs11130399	3:54249650	0.0404585	0.14333	0.777733	G	T	-0.517811	0.131521	0.0001347	15.5007	0.108019	0.025128	0.874049	NO
			rs12899618	15:71645120	0.0898824	0.183664	0.624569	G	A	0.67636	0.181469	0.0002895	13.8916	0.0979029	0.378883	0.538201	NO
			rs3739681	9:33466219	-0.16983	0.260497	0.514437	A	C	0.572986	0.144488	0.0001211	15.7262	0.109418	0.332462	0.564213	NO
			rs3788726	22:46911296	-0.271389	0.363648	0.455489	T	C	0.736988	0.20611	0.0004936	12.7857	0.0908168	0.458154	0.498488	NO
			rs3817581	3:169181582	-0.0647327	0.143653	0.652264	C	T	0.482687	0.12476	0.0001732	14.9685	0.104698	0.112571	0.737236	NO
			rs3998158	6:32681992	-0.171173	0.301653	0.570408	T	C	0.528699	0.147673	0.000486	12.8178	0.0910241	0.257466	0.611866	NO
			rs40200	5:35045745	-0.376478	0.415671	0.365089	G	A	-0.717116	0.193638	0.0003151	13.7151	0.0967792	0.930857	0.33464	NO
			rs4658479	1:242502759	-0.0317759	0.194313	0.870102	G	A	-0.941147	0.247552	0.0002212	14.4538	0.101463	0.108535	0.741819	NO
			rs7197601	16:81911185	0.0284666	0.138958	0.837684	A	C	-0.485876	0.132981	0.0003757	13.3497	0.0944442	0.00723856	0.932198	NO
	OCTX	10	rs10199654	2:206174169	0.0132087	0.113666	0.907489	T	C	-0.507973	0.126872	0.0001054	16.0307	0.112078	1.59712	0.206312	NO
			rs1531124	2:33721496	0.219496	0.160788	0.172213	A	G	0.674896	0.15928	4.32e-05	17.9535	0.123857	0.0825423	0.773881	NO
			rs17044042	2:115854783	-0.340821	0.487905	0.484841	A	T	0.805012	0.208439	0.0001782	14.9158	0.105103	1.25936	0.261772	NO
			rs2718271	7:74097488	0.593563	0.231796	0.0104458	C	T	0.850381	0.206231	6.7e-05	17.0027	0.118072	2.62007	0.10552	NO
			rs4468713	18:53104019	0.114362	0.133751	0.392532	T	C	0.480417	0.122377	0.000141	15.4111	0.108216	0.00452901	0.946345	NO
			rs73077157	3:49749705	0.234211	0.346872	0.499543	A	C	0.616051	0.170305	0.0004281	13.0852	0.0934087	0.0480307	0.826526	NO
			rs7628811	3:68210371	0.0609899	0.147118	0.67846	A	T	0.614796	0.137254	1.65e-05	20.0639	0.13643	0.433641	0.510208	NO
			rs7910977	10:94209876	-0.112879	0.330397	0.732617	C	T	0.774847	0.1934	0.0001043	16.0517	0.112209	0.890861	0.345244	NO
			rs979383	1:33426670	-0.380909	0.386889	0.324849	T	C	-0.874877	0.238546	0.0003588	13.4508	0.095769	0.163117	0.686303	NO
			rs9898438	17:70243963	0.311526	0.146266	0.0331839	G	A	0.492336	0.121106	8.35e-05	16.527	0.115149	1.60153	0.205686	NO
	PUTM	10	rs11780160	8:22773302	-0.0243496	0.139071	0.861011	G	A	-0.588643	0.15394	0.0002049	14.6218	0.103245	0.0866693	0.768455	NO
			rs1805327	5:34908877	0.293576	0.28185	0.297595	T	C	1.11764	0.241764	9.18e-06	21.3709	0.144037	0.362126	0.547328	NO
			rs2170122	4:5723848	-0.0248964	0.279233	0.928955	T	C	0.740269	0.183398	9.32e-05	16.2926	0.113701	0.146853	0.701561	NO
			rs2270395	16:50846832	0.152586	0.119064	0.199999	T	C	0.53907	0.148863	0.0004222	13.1135	0.0935921	0.607399	0.435769	NO
			rs2787731	10:63247533	0.108252	0.153878	0.481747	C	T	0.459092	0.116652	0.0001359	15.4887	0.108702	0.13881	0.709467	NO
			rs3181092	1:101204644	-0.180539	0.202239	0.372016	G	A	0.522307	0.134176	0.0001593	15.1532	0.106597	1.39043	0.238333	NO
			rs4925278	20:60324531	-0.065905	0.141357	0.64105	T	C	0.512885	0.134114	0.0002046	14.6248	0.103264	0.754599	0.385024	NO
			rs6102059	20:39228784	-0.173487	0.215997	0.421862	C	T	-0.472259	0.131836	0.0004839	12.8319	0.0917668	0.314363	0.575015	NO
			rs61907761	12:2362198	-0.236705	0.489057	0.628384	C	T	0.925379	0.212071	2.62e-05	19.0405	0.130378	0.48147	0.487757	NO
			rs6952791	7:106283152	0.312448	0.359296	0.384513	C	T	0.944886	0.262684	0.0004595	12.9388	0.0924602	0.333986	0.563322	NO
	WHMT	6	rs11707125	3:112828502	-0.397015	0.309752	0.199941	G	A	-0.601685	0.157408	0.0002046	14.6112	0.101741	1.87133	0.171323	NO
			rs13020102	2:221368321	0.0420277	0.201001	0.834376	A	C	0.593828	0.166135	0.0004947	12.7761	0.0901148	0.115781	0.733656	NO
			rs1637215	7:23236797	0.145182	0.429161	0.735142	C	G	0.749525	0.209179	0.0004798	12.8392	0.0905194	0.172921	0.677529	NO
			rs5758209	22:41461865	-0.0528939	0.149491	0.723469	T	G	0.442774	0.120975	0.0003664	13.396	0.0940759	0.0494253	0.824066	NO
			rs6115906	20:397928	-0.138452	0.243733	0.570001	T	C	0.582783	0.154176	0.0002387	14.2882	0.0997168	0.213338	0.644163	NO
			rs7615170	3:48576483	0.153133	0.18635	0.411219	G	C	-0.765287	0.19345	0.0001251	15.6499	0.108191	0.408847	0.522555	NO
	SNIG	13	rs1110464	6:30296071	-0.101244	0.218357	0.642889	T	C	-0.560392	0.140292	0.0001247	15.9558	0.138799	0.0722271	0.788121	NO
			rs11190378	10:101799754	-0.0985125	0.173287	0.569699	T	C	-0.52828	0.133728	0.0001463	15.6057	0.136169	0.113543	0.736146	NO
			rs12212067	6:108981196	0.103125	0.147169	0.483474	T	G	0.764364	0.188869	0.000103	16.3787	0.141956	0.0938012	0.759399	NO
			rs1684978	8:116009906	-0.311818	0.42178	0.45973	G	A	0.78207	0.210302	0.000332	13.8294	0.122569	0.774603	0.378797	NO
			rs17639203	3:33458075	0.424194	0.245766	0.0843456	T	G	1.20419	0.297327	0.0001018	16.403	0.142136	1.83301	0.175773	NO
			rs2170122	4:5723848	-0.0248964	0.279233	0.928955	T	C	0.822037	0.196462	6.2e-05	17.5075	0.15027	0.0978079	0.754476	NO
			rs283741	8:128252993	0.0653794	0.157692	0.678433	T	C	-0.542705	0.139559	0.0001825	15.1222	0.132509	0.456948	0.499054	NO
			rs3807031	6:30033884	0.0711345	0.360802	0.843705	C	A	-0.563649	0.145997	0.0002017	14.905	0.130855	0.099731	0.752153	NO
			rs3845453	1:182115278	0.115002	0.217556	0.597075	C	T	0.769116	0.201097	0.0002292	14.6276	0.128733	0.0676607	0.794774	NO
			rs4925278	20:60324531	-0.065905	0.141357	0.64105	T	C	0.527621	0.143445	0.000382	13.5292	0.120229	0.562062	0.453431	NO
			rs72832359	6:20815892	-0.23859	0.287258	0.406214	A	G	0.868179	0.224394	0.0001958	14.9692	0.131344	1.12384	0.289094	NO
			rs9790440	4:5711334	-0.0037193	0.154571	0.980803	G	A	0.551668	0.148298	0.0003306	13.8384	0.122639	0.0870961	0.767902	NO
			rs983963	3:68376852	0.118979	0.172337	0.489952	C	T	0.755504	0.201513	0.0002987	14.0563	0.12433	0.127764	0.720761	NO
	THAL	10	rs1007984	5:52636896	0.24711	0.146727	0.0921536	G	T	0.548721	0.147465	0.0003013	13.846	0.101925	0.895281	0.34405	NO
			rs10089950	8:53330550	0.154776	0.262215	0.555014	C	T	0.637593	0.14184	1.59e-05	20.2063	0.142092	0.0121991	0.912053	NO
			rs10808119	7:101840716	0.044852	0.163116	0.783339	G	A	0.44859	0.122264	0.0003622	13.4617	0.0993764	0.0716659	0.788927	NO
			rs2473565	6:40586943	-0.021059	0.207952	0.919337	A	C	-0.53984	0.137377	0.0001416	15.4419	0.112352	0.168913	0.68108	NO
			rs3802335	9:19126476	-0.248047	0.280544	0.376607	T	C	0.55868	0.149021	0.0002728	14.0551	0.103304	1.63105	0.201558	NO
			rs4543405	6:110795117	-0.369693	0.301957	0.22083	G	T	0.946057	0.225053	5.03e-05	17.6711	0.126519	3.39505	0.0653923	NO
			rs578030	19:34536452	-0.211538	0.23002	0.357756	A	G	0.487103	0.124925	0.0001584	15.2035	0.11081	1.78896	0.181053	NO
			rs73077157	3:49749705	0.234211	0.346872	0.499543	A	C	0.625149	0.169569	0.0003403	13.5917	0.10024	0.10213	0.749289	NO
			rs73078357	3:48695834	0.481524	0.317292	0.129114	T	C	0.678389	0.170362	0.0001166	15.8566	0.115023	1.20058	0.273207	NO
			rs7773966	6:112231970	0.266343	0.120141	0.0266285	A	T	0.681544	0.155658	2.54e-05	19.171	0.1358	1.20453	0.272419	NO
	HIPP	6	rs1650060	12:115026041	-0.0017523	0.16104	0.991318	C	A	0.566323	0.141433	0.0001082	16.0336	0.117865	8.02877e-06	0.997739	NO
			rs17105343	10:125229960	0.451985	0.390323	0.246874	G	A	1.13487	0.243562	8.27e-06	21.7106	0.153204	1.35636	0.244169	NO
			rs3006917	1:243641971	-0.385608	0.279953	0.168388	C	T	0.692547	0.172812	0.0001069	16.0602	0.118037	1.88168	0.170144	NO
			rs3899452	20:3827265	-0.166443	0.362894	0.646482	G	C	0.592683	0.164085	0.0004447	13.0469	0.0980624	0.206949	0.649169	NO
			rs6669709	1:14342695	-0.292145	0.148791	0.0495927	G	A	-0.521294	0.144291	0.0004436	13.0523	0.0980992	3.88673	0.0486691	YES
			rs7926038	11:130449192	-0.457881	0.193268	0.0178288	C	T	0.502712	0.122967	7.9e-05	16.7133	0.122251	5.58472	0.0181178	YES
	MEDU	11	rs12510758	4:14842798	0.109995	0.321248	0.73205	G	A	0.832424	0.204307	8.44e-05	16.6006	0.124256	0.130999	0.717399	NO
			rs13106866	4:4564743	0.301528	0.174393	0.0838073	C	T	0.566975	0.153008	0.0003236	13.731	0.105032	0.714523	0.397946	NO
			rs1422472	5:129074560	0.395438	0.412172	0.337357	A	G	0.735614	0.203368	0.0004409	13.0838	0.10058	0.224942	0.6353	NO
			rs1531124	2:33721496	0.219496	0.160788	0.172213	A	G	0.596031	0.161712	0.000347	13.5848	0.104031	0.12782	0.720703	NO
			rs17649306	12:44982356	-0.197803	0.27666	0.474629	A	G	-0.642488	0.173955	0.0003378	13.6413	0.104418	0.00700983	0.933275	NO
			rs2114391	11:12569519	0.165961	0.257182	0.518729	G	A	-0.796189	0.212354	0.0002771	14.0576	0.107263	2.21058	0.137067	NO
			rs2718271	7:74097488	0.593563	0.231796	0.0104458	C	T	0.800728	0.212208	0.0002544	14.2379	0.10849	2.63001	0.104861	NO
			rs4748301	10:5648019	0.0095294	0.163732	0.953588	G	C	0.555842	0.114987	4.11e-06	23.3672	0.166472	0.747484	0.387274	NO
			rs61907761	12:2362198	-0.236705	0.489057	0.628384	C	T	1.00025	0.234701	4.13e-05	18.1631	0.134379	1.08148	0.298366	NO
			rs7349373	2:188959003	-0.156513	0.452827	0.729617	T	C	-0.853251	0.229619	0.000312	13.8082	0.105561	0.0277372	0.867728	NO
			rs79519271	8:11451809	0.339989	0.15309	0.0263617	A	T	1.23686	0.3115	0.0001242	15.766	0.118751	0.000612947	0.980248	NO
	TCTX	12	rs10089950	8:53330550	0.154776	0.262215	0.555014	C	T	0.607031	0.144943	5.48e-05	17.5399	0.130369	0.503985	0.477754	NO
			rs11190378	10:101799754	-0.0985125	0.173287	0.569699	T	C	-0.46959	0.119999	0.0001534	15.3137	0.115738	0.502057	0.478598	NO
			rs11815437	10:98667529	0.196826	0.298675	0.509896	T	C	1.05693	0.278473	0.000235	14.4054	0.109626	0.708802	0.399842	NO
			rs12608899	19:30071417	-0.211931	0.14192	0.135355	A	G	0.524862	0.132248	0.000125	15.7511	0.118651	1.69563	0.192861	NO
			rs13036259	2:130161952	0.0751304	0.13139	0.567448	T	C	0.450331	0.123362	0.0003926	13.326	0.102251	0.560951	0.453877	NO
			rs13098021	3:149301605	-0.0740675	0.12351	0.548716	G	A	-0.486268	0.12413	0.0001511	15.3462	0.115955	0.645096	0.421872	NO
			rs1325478	6:95028476	-0.0609467	0.20137	0.762149	A	G	-0.475279	0.130199	0.0003927	13.3254	0.102247	0.180329	0.671091	NO
			rs1548426	11:2279711	0.55452	0.261939	0.0342613	G	A	-0.703933	0.170704	7e-05	17.0049	0.126898	3.9128	0.0479197	YES
			rs17614714	3:188429782	-0.143303	0.202775	0.479747	C	T	0.680271	0.17417	0.0001576	15.2551	0.115346	0.284421	0.593818	NO
			rs2839045	21:47323928	0.0708026	0.145249	0.625935	T	G	0.56782	0.135992	5.75e-05	17.4339	0.129684	0.475428	0.490501	NO
			rs61907761	12:2362198	-0.236705	0.489057	0.628384	C	T	0.895872	0.213209	5.2e-05	17.6555	0.131116	0.151571	0.697038	NO
			rs6782058	3:112936907	0.127506	0.129314	0.324126	C	T	-0.568503	0.131609	3.29e-05	18.6593	0.137546	0.575757	0.44798	NO
CXCL10	FCTX	7	rs10061163	5:177665731	0.201647	0.165442	0.222906	C	A	0.847688	0.203009	5.53e-05	17.4359	0.122412	0.662556	0.415659	NO
			rs10792740	11:83939591	-0.573916	0.464409	0.216533	T	C	0.621707	0.171462	0.0004177	13.1473	0.0951684	1.79983	0.179733	NO
			rs17222814	13:31299553	-0.111651	0.374857	0.765818	G	A	-0.736295	0.200282	0.0003499	13.5151	0.0975712	0.0203478	0.88657	NO
			rs1837550	9:112087325	-0.0490998	0.202132	0.808075	A	C	0.572502	0.131363	2.71e-05	18.9937	0.131906	0.217817	0.640708	NO
			rs34962978	1:93290643	0.284941	0.358657	0.426923	T	C	0.796902	0.208088	0.000202	14.6662	0.105009	0.383039	0.535981	NO
			rs8037890	15:37166268	-0.684179	0.754431	0.36447	T	G	0.737123	0.206099	0.0004961	12.7917	0.0928334	0.968419	0.325075	NO
			rs9518575	13:102473224	-0.121922	0.194672	0.531124	T	A	0.425542	0.114018	0.0002868	13.9296	0.100264	0.638426	0.424281	NO
	CRBL	12	rs10061163	5:177665731	0.201647	0.165442	0.222906	C	A	0.750804	0.202506	0.0003104	13.746	0.0969764	0.099276	0.7527	NO
			rs1157715	3:161782188	0.359118	0.120033	0.0027731	A	C	0.587111	0.147728	0.0001173	15.7949	0.109843	4.07136	0.0436161	YES
			rs117127895	17:26259260	0.32407	0.293515	0.26955	C	T	0.745461	0.20266	0.0003443	13.5305	0.0956011	0.35798	0.54963	NO
			rs17658318	5:150322270	0.212989	0.407007	0.600761	C	T	0.990933	0.270191	0.0003578	13.4508	0.0950915	0.00147836	0.969329	NO
			rs2266925	7:2862891	-0.0968467	0.151307	0.52213	C	T	0.48817	0.134698	0.0004168	13.1346	0.0930643	1.64501	0.19964	NO
			rs4425713	7:52209851	0.340963	0.326085	0.295732	T	C	1.30611	0.281421	8.46e-06	21.5403	0.144043	0.061485	0.804164	NO
			rs564461	6:128046713	-0.253062	0.154882	0.102279	A	G	0.498383	0.128088	0.0001597	15.1395	0.105768	5.17436	0.0229226	YES
			rs61871272	11:2196130	0.441833	0.369629	0.231953	G	A	0.906109	0.22111	7.35e-05	16.7935	0.115983	0.50007	0.479469	NO
			rs619672	7:4195988	0.133434	0.139631	0.339263	G	A	0.511899	0.139281	0.0003481	13.5078	0.0954566	0.0508672	0.821561	NO
			rs6934170	6:110600750	0.0967232	0.261165	0.71112	T	C	0.955714	0.257735	0.0003098	13.7503	0.0970034	0.128455	0.72004	NO
			rs72826970	17:40883541	-0.327328	0.524241	0.532375	A	G	0.991716	0.270168	0.0003538	13.4743	0.0952419	1.00223	0.316773	NO
			rs746688	16:85479865	-0.360805	0.61185	0.555396	C	T	1.14591	0.229366	1.88e-06	24.9597	0.163179	0.926724	0.335716	NO
	OCTX	13	rs115545114	1:197827855	-0.392562	0.352817	0.265859	G	T	1.30889	0.245218	4.19e-07	28.4908	0.183231	0.780612	0.376954	NO
			rs1474642	6:170852561	-0.196984	0.408984	0.63006	A	G	0.704859	0.182714	0.0001811	14.8819	0.10489	0.140775	0.707512	NO
			rs17644335	1:197912090	-0.56529	0.383772	0.140756	G	A	0.803302	0.215383	0.0002878	13.9102	0.0987168	1.80554	0.179044	NO
			rs1788230	18:67533074	0.471124	0.345753	0.173008	A	G	0.931901	0.255095	0.0003775	13.3456	0.0950907	2.33805	0.126247	NO
			rs2129536	8:122355850	0.200484	0.140156	0.152593	G	A	0.588475	0.164145	0.000479	12.8529	0.0919029	2.85526	0.0910754	NO
			rs268125	2:65647633	-0.69107	1.00393	0.491223	C	G	0.858003	0.239028	0.0004717	12.8848	0.0921102	0.403963	0.52505	NO
			rs34962978	1:93290643	0.284941	0.358657	0.426923	T	C	0.95135	0.18894	1.6e-06	25.3533	0.166411	0.918327	0.337915	NO
			rs4241602	4:77987351	0.149036	0.386939	0.700115	G	A	0.679797	0.179658	0.0002369	14.3173	0.101313	0.243712	0.621538	NO
			rs4785109	16:60446315	0.113063	0.292905	0.699493	C	T	0.611766	0.163722	0.0002807	13.9622	0.0990495	0.265227	0.606552	NO
			rs61846514	10:62121036	-0.25866	0.392518	0.509912	T	C	1.11192	0.266496	5.55e-05	17.4089	0.120553	0.234272	0.628374	NO
			rs7709151	5:27825557	-0.150482	0.247868	0.543781	C	A	0.908912	0.248557	0.0003727	13.3718	0.0952601	0.144879	0.703478	NO
			rs79000440	1:197376813	-0.382324	0.300201	0.20282	G	A	1.19595	0.241536	2.3e-06	24.5167	0.161808	1.05578	0.30418	NO
			rs79627522	1:197578878	-0.177601	0.270657	0.511705	A	G	0.972643	0.201932	4.08e-06	23.2006	0.154464	0.188561	0.664117	NO
	PUTM	14	rs10042762	5:103489838	-0.0278909	0.159975	0.861594	G	A	0.486802	0.116293	5.26e-05	17.5224	0.121244	0.00406887	0.949139	NO
			rs10055024	5:11149808	-0.0531677	0.136487	0.696875	C	T	0.464199	0.125277	0.0003138	13.7298	0.0975613	0.0152252	0.901798	NO
			rs11103855	9:138279497	-0.0559729	0.22341	0.802171	T	C	0.65963	0.127357	8.49e-07	26.8261	0.174392	0.000379588	0.984456	NO
			rs11568351	2:190445194	0.189229	0.217993	0.385367	G	C	0.544711	0.142308	0.000202	14.6512	0.103432	1.13123	0.287513	NO
			rs1666349	3:2348159	-0.239883	0.146712	0.102037	T	C	0.501019	0.121672	6.84e-05	16.9562	0.117787	1.87092	0.17137	NO
			rs1670631	11:21288362	0.384725	0.171711	0.0250566	C	G	0.701483	0.181025	0.0001699	15.016	0.105735	6.55475	0.0104604	YES
			rs1739855	1:1233941	0.0971638	0.570824	0.86484	T	C	0.512483	0.140915	0.0003998	13.2264	0.0943221	0.0578281	0.809962	NO
			rs2146195	1:168954713	0.285975	0.192436	0.137259	C	T	-0.719461	0.190268	0.000239	14.2983	0.101192	1.42444	0.232674	NO
			rs2227503	12:68643698	-0.119559	0.139895	0.392754	T	C	0.662136	0.183968	0.0004561	12.9541	0.0925597	0.234487	0.628216	NO
			rs2253698	20:1545617	0.0021747	0.121195	0.985684	T	C	0.463918	0.122984	0.000247	14.2294	0.100754	0.100804	0.750866	NO
			rs4425713	7:52209851	0.340963	0.326085	0.295732	T	C	1.01969	0.269385	0.0002356	14.3281	0.101382	1.66498	0.196932	NO
			rs6817713	4:30897052	-0.335993	0.196181	0.0867734	T	C	0.537567	0.146933	0.0003703	13.3852	0.0953462	2.24471	0.134072	NO
			rs79412679	14:81282840	-0.274076	0.724304	0.705134	G	A	0.755626	0.202475	0.0002854	13.9275	0.0988272	0.088066	0.76665	NO
			rs9824398	3:186381578	-0.184789	0.169471	0.275543	C	T	0.479796	0.116523	6.85e-05	16.9549	0.117779	0.754868	0.384939	NO
	WHMT	12	rs112822411	9:123439233	-0.236222	0.344752	0.493221	G	C	0.986663	0.205507	4.3e-06	23.0508	0.151599	0.76443	0.381946	NO
			rs13290272	9:14350469	0.0287306	0.17768	0.871543	C	T	-0.55377	0.143436	0.0001779	14.9053	0.103577	0.135169	0.713132	NO
			rs13340215	4:184715592	0.0702303	0.181557	0.698887	G	A	0.762706	0.147397	8.52e-07	26.7756	0.171886	0.0119288	0.913029	NO
			rs1500710	3:56914065	-0.0861508	0.153363	0.57429	A	C	-0.474614	0.127976	0.0003084	13.7538	0.0963464	0.127621	0.720911	NO
			rs2341471	1:161924749	0.10908	0.140867	0.438724	G	A	-0.460563	0.121236	0.0002229	14.4315	0.100616	0.980899	0.321977	NO
			rs2839045	21:47323928	0.0708026	0.145249	0.625935	T	G	0.559327	0.130014	3.31e-05	18.5077	0.12547	0.0542834	0.815771	NO
			rs3019555	11:60828737	-0.0078068	0.176046	0.964629	A	G	0.744948	0.202566	0.0003444	13.5244	0.0948919	0.104958	0.745959	NO
			rs3773019	3:29476582	-0.110938	0.141655	0.433536	G	T	-0.48309	0.12713	0.000222	14.4398	0.100668	0.311136	0.576984	NO
			rs4938653	11:119305611	0.327491	0.260971	0.209517	T	C	0.730019	0.198591	0.0003463	13.513	0.0948192	1.145	0.284599	NO
			rs6669407	1:3320064	0.0047967	0.117569	0.967456	G	A	-0.443242	0.123325	0.0004619	12.9175	0.0910214	0.0840604	0.771868	NO
			rs77696714	10:62066817	0.0738575	0.288223	0.797757	A	T	0.68938	0.188634	0.0003735	13.356	0.0938211	0.00964233	0.921777	NO
			rs78901998	22:30657148	0.296788	0.335988	0.377059	C	T	0.817615	0.196738	5.86e-05	17.2711	0.118076	0.522036	0.469974	NO
	SNIG	7	rs10926905	1:243049130	-0.270288	0.242155	0.264346	G	A	-0.529706	0.143405	0.0003621	13.644	0.121125	1.55832	0.211911	NO
			rs11130399	3:54249650	0.0404585	0.14333	0.777733	G	T	-0.66889	0.153073	3.07e-05	19.0946	0.161689	1.20337e-07	0.999723	NO
			rs11740152	5:81703859	-0.0370044	0.131974	0.779178	G	T	-0.605237	0.13836	3.02e-05	19.1349	0.161975	0.310739	0.577227	NO
			rs13219796	6:90657021	0.149582	0.386196	0.698518	C	T	1.13434	0.27601	8.17e-05	16.8904	0.145744	0.318957	0.572235	NO
			rs175284	20:15211056	-0.0618147	0.166308	0.710125	A	G	1.2542	0.251389	2.6e-06	24.891	0.200911	0.00703964	0.933134	NO
			rs1946352	8:75472647	0.359859	0.211005	0.0881097	A	G	-1.08612	0.259171	6.05e-05	17.5625	0.15067	1.94461	0.163169	NO
			rs7281501	21:17658152	-0.115795	0.365655	0.751488	T	G	0.770541	0.210732	0.0004117	13.37	0.118982	0.035862	0.849801	NO
	THAL	19	rs10054129	5:33933775	0.364241	0.181826	0.045151	A	G	0.936349	0.255267	0.0003634	13.4551	0.0993328	1.81263	0.178193	NO
			rs117875177	11:620289	0.0048056	0.229889	0.983322	C	T	1.00283	0.279988	0.0004913	12.8284	0.0951458	0.286811	0.592271	NO
			rs1186868	2:61991238	-0.052165	0.325476	0.872666	G	A	0.745742	0.18763	0.0001199	15.7969	0.114639	0.204798	0.650876	NO
			rs1470359	6:92923205	-0.196046	0.164325	0.232854	A	G	0.511104	0.137035	0.0002922	13.911	0.102354	2.52746	0.11188	NO
			rs1637215	7:23236797	0.145182	0.429161	0.735142	C	G	0.815275	0.211516	0.0001865	14.8566	0.108556	0.00920926	0.923548	NO
			rs17675388	2:173261753	0.161091	0.233083	0.489482	T	G	0.659389	0.150028	2.38e-05	19.317	0.136692	0.109074	0.741201	NO
			rs17681706	18:50131283	0.333492	0.449703	0.45834	A	G	0.791885	0.221049	0.0004901	12.8335	0.0951806	0.267246	0.605185	NO
			rs2116585	2:32998606	0.0045463	0.117007	0.969006	G	A	0.460535	0.124424	0.0003232	13.6998	0.100957	0.214574	0.643206	NO
			rs216780	21:27324319	0.53158	0.452173	0.23975	A	G	0.837175	0.21899	0.0002091	14.6145	0.106977	0.882545	0.347506	NO
			rs34757266	2:32740138	-0.0480566	0.173734	0.782079	T	C	0.728836	0.191613	0.0002241	14.468	0.106018	0.658933	0.416937	NO
			rs3812430	8:71050372	0.309678	0.141174	0.0282644	C	A	0.732711	0.188489	0.0001654	15.111	0.11021	2.3456	0.125637	NO
			rs4543405	6:110795117	-0.369693	0.301957	0.22083	G	T	1.04096	0.221593	6.97e-06	22.0677	0.153176	2.76915	0.096097	NO
			rs6027989	20:59618023	0.163495	0.129515	0.206817	T	C	0.431341	0.118424	0.0003978	13.2667	0.098078	0.701457	0.402294	NO
			rs6536894	4:166057721	-0.0421129	0.184018	0.818984	A	G	-0.534145	0.142352	0.0002696	14.0795	0.103465	0.019999	0.88754	NO
			rs6555218	5:3697286	-0.0479861	0.197784	0.808301	T	C	0.72304	0.18485	0.0001513	15.2997	0.111433	0.502603	0.478358	NO
			rs6777323	3:188969148	0.241208	0.16086	0.133745	G	A	0.541151	0.136655	0.0001265	15.6814	0.113897	1.14568	0.284456	NO
			rs7250538	19:52040320	0.181869	0.207419	0.380584	T	C	0.61682	0.172295	0.0004941	12.8166	0.0950668	0.247487	0.61885	NO
			rs734489	15:57648012	-0.127662	0.217472	0.557184	C	T	0.486669	0.127065	0.0002037	14.6695	0.107336	0.761244	0.38294	NO
			rs77693762	2:163279275	0.0162002	0.221801	0.941775	C	T	1.00338	0.213458	6.88e-06	22.0958	0.153341	0.254041	0.614244	NO
	HIPP	14	rs10518902	15:70739997	-0.50478	0.611378	0.409006	T	C	0.971192	0.25431	0.0002136	14.5843	0.108365	0.783076	0.376202	NO
			rs112949948	6:90854310	-1.141	0.823472	0.165869	G	C	0.965187	0.247293	0.0001573	15.2335	0.112646	2.043	0.152908	NO
			rs11596008	10:101287314	-0.577964	0.339113	0.0883171	C	T	0.589426	0.163241	0.0004467	13.0376	0.0979994	3.13006	0.076861	NO
			rs2280803	8:11292542	0.110016	0.0939182	0.241438	T	C	0.437528	0.116585	0.0002708	14.0841	0.105039	0.995153	0.318486	NO
			rs265984	5:174836280	0.116444	0.108714	0.284125	A	C	-0.456402	0.120853	0.0002489	14.2621	0.106226	1.50736	0.219543	NO
			rs2856029	3:60589410	-0.183194	0.275557	0.50617	T	C	0.793015	0.195129	8.65e-05	16.5166	0.120986	0.596286	0.439999	NO
			rs2897122	11:97624171	-0.0297663	0.166174	0.857837	A	G	0.47379	0.129449	0.0003761	13.396	0.100423	0.0815175	0.775251	NO
			rs2898280	8:11321292	-0.186584	0.108083	0.0842944	A	G	-0.530816	0.119322	1.94e-05	19.7901	0.14157	2.38099	0.12282	NO
			rs4425713	7:52209851	0.340963	0.326085	0.295732	T	C	1.16903	0.298935	0.000153	15.2932	0.113037	0.83149	0.361842	NO
			rs6776264	3:73040515	0.0504546	0.222472	0.820587	T	C	0.676713	0.163638	6.6e-05	17.1018	0.124738	0.0128353	0.909798	NO
			rs75853087	6:90964123	-1.141	0.823472	0.165869	T	A	0.986754	0.25381	0.0001664	15.1148	0.111866	2.04579	0.152627	NO
			rs7624534	3:189131013	0.143329	0.700523	0.837882	T	C	0.798294	0.212968	0.0002751	14.0507	0.104816	0.0262707	0.871241	NO
			rs8037890	15:37166268	-0.684179	0.754431	0.36447	T	G	0.781854	0.208728	0.0002777	14.031	0.104685	0.894062	0.344379	NO
			rs915895	6:32190217	-0.138402	0.240891	0.565601	T	C	-0.491399	0.133814	0.0003603	13.4854	0.101026	0.24843	0.618183	NO
	MEDU	7	rs12486302	3:35987444	0.0715622	0.203799	0.725483	A	G	0.514914	0.137726	0.0002878	13.9779	0.106719	0.0224	0.881028	NO
			rs13253154	8:109900838	-0.194156	0.225602	0.389451	G	C	0.474995	0.131269	0.0004389	13.0936	0.100647	1.05783	0.303711	NO
			rs175284	20:15211056	-0.0618147	0.166308	0.710125	A	G	0.893858	0.237356	0.0002613	14.1819	0.108109	0.640446	0.423549	NO
			rs2349775	7:8718080	-0.0430274	0.109493	0.694343	A	G	0.58454	0.159161	0.0003634	13.4882	0.103367	0.670233	0.41297	NO
			rs237476	20:48051382	-0.0267239	0.158372	0.866	G	T	-0.483949	0.114316	4.6e-05	17.9219	0.132832	0.00561487	0.940268	NO
			rs6776486	3:59408178	0.221749	0.104531	0.033891	C	T	0.557535	0.147334	0.0002447	14.3199	0.109046	2.87658	0.0898768	NO
			rs6862409	5:79401372	0.174565	0.196235	0.373698	A	G	0.458073	0.123489	0.0003192	13.7597	0.105229	0.494808	0.48179	NO
	TCTX	17	rs10003855	4:101975750	-0.62989	0.406158	0.120938	A	G	1.13715	0.265692	3.85e-05	18.318	0.13537	2.41246	0.120373	NO
			rs10061163	5:177665731	0.201647	0.165442	0.222906	C	A	0.838162	0.207514	9.63e-05	16.3139	0.122372	1.47517	0.224532	NO
			rs10089950	8:53330550	0.154776	0.262215	0.555014	C	T	0.566662	0.146334	0.000178	14.9954	0.113606	0.346264	0.556236	NO
			rs10815051	9:4644477	-0.202027	0.16039	0.207814	C	T	-0.520865	0.133841	0.000166	15.1452	0.11461	1.5797	0.208803	NO
			rs11130399	3:54249650	0.0404585	0.14333	0.777733	G	T	-0.545205	0.133164	7.83e-05	16.7629	0.125318	0.0814995	0.775276	NO
			rs115545114	1:197827855	-0.392562	0.352817	0.265859	G	T	1.1769	0.268933	2.64e-05	19.1509	0.140659	1.24425	0.264653	NO
			rs12355180	10:19303448	-0.135034	0.335044	0.686923	C	A	0.863634	0.239292	0.0004534	13.0257	0.100178	0.164193	0.685325	NO
			rs17238461	15:56122741	-0.0464159	0.258162	0.857315	A	C	0.891138	0.217539	7.76e-05	16.7809	0.125436	0.0333805	0.855031	NO
			rs17562357	3:146630008	0.297837	0.298084	0.317711	C	T	1.00418	0.280137	0.0004935	12.8493	0.0989558	0.992678	0.319089	NO
			rs2277289	11:118182660	-0.0401345	0.14767	0.785788	T	C	0.553097	0.145047	0.0002205	14.5406	0.110541	0.075593	0.783361	NO
			rs34962978	1:93290643	0.284941	0.358657	0.426923	T	C	0.929441	0.220798	5.05e-05	17.7196	0.131529	0.627714	0.428195	NO
			rs35678237	4:138449244	-0.1759	0.278972	0.528349	C	T	1.26925	0.310384	7.97e-05	16.7224	0.125053	0.402418	0.525843	NO
			rs61907761	12:2362198	-0.236705	0.489057	0.628384	C	T	0.780687	0.217045	0.000473	12.9376	0.0995676	0.235563	0.627429	NO
			rs6739633	2:13028547	-0.0114945	0.159304	0.942479	C	T	-0.488112	0.120225	8.9e-05	16.4835	0.123487	0.00484017	0.944535	NO
			rs7537470	1:59002221	0.113063	0.298652	0.705002	T	C	0.948837	0.203401	8.27e-06	21.761	0.156823	0.1413	0.706992	NO
			rs79000440	1:197376813	-0.382324	0.300201	0.20282	G	A	0.929224	0.258627	0.0004796	12.909	0.0993696	1.6286	0.201896	NO
			rs9318024	13:72016057	0.083644	0.256549	0.744398	G	A	0.911677	0.212529	3.7e-05	18.4013	0.135902	0.104354	0.746666	NO
MAPK14	FCTX	13	rs12813347	12:132088401	0.601128	0.372121	0.106222	C	T	0.923037	0.25547	0.0004368	13.0544	0.0945598	3.48669	0.061864	NO
			rs1370699	2:86172274	-0.0159927	0.154722	0.917674	G	A	0.54958	0.132731	6.33e-05	17.1442	0.120611	0.0662033	0.796947	NO
			rs1449227	5:88999206	0.138221	0.168416	0.411811	A	G	-0.478126	0.122937	0.0001625	15.1259	0.107945	0.283505	0.594413	NO
			rs157500	5:32060695	-0.0256944	0.425713	0.951872	C	T	-0.757645	0.198493	0.0002115	14.5694	0.104388	0.058111	0.809507	NO
			rs1836862	3:104542237	-0.0835895	0.144205	0.562145	A	C	-0.492615	0.120876	8.11e-05	16.6087	0.117286	0.858433	0.354177	NO
			rs3121499	4:37808660	-0.679829	0.346685	0.0498855	C	G	-0.741886	0.186081	0.0001131	15.8954	0.112817	4.74468	0.0293891	YES
			rs3739287	8:124525483	0.164297	0.242722	0.498474	C	T	-0.745527	0.19079	0.0001518	15.2691	0.108856	0.13324	0.715096	NO
			rs4739907	8:80589219	0.185224	0.144928	0.201232	C	T	-0.488322	0.129985	0.0002627	14.1132	0.101451	0.875962	0.34931	NO
			rs677618	1:181827111	-0.0894518	0.185143	0.62899	T	C	-0.456974	0.125222	0.0003848	13.3176	0.0962827	0.538412	0.463092	NO
			rs6809601	3:185597788	-0.168769	0.144614	0.243197	C	T	0.451761	0.122445	0.0003339	13.6124	0.0982051	0.722229	0.395414	NO
			rs7618116	3:116475786	0.0875505	0.131197	0.504568	C	T	0.514943	0.121065	4.09e-05	18.0919	0.126436	1.13603	0.286492	NO
			rs79519271	8:11451809	0.339989	0.15309	0.0263617	A	T	-1.00358	0.279863	0.0004801	12.8591	0.0932773	2.41871	0.119893	NO
			rs9333118	10:15702362	0.400111	0.457075	0.381371	C	A	-0.746799	0.187411	0.000114	15.8788	0.112713	0.503356	0.478029	NO
	CRBL	9	rs10447683	7:6557135	0.141388	0.150298	0.346847	C	A	0.481498	0.124759	0.0001794	14.8951	0.104238	0.812841	0.367282	NO
			rs1157715	3:161782188	0.359118	0.120033	0.0027731	A	C	-0.559975	0.148548	0.0002485	14.2102	0.099924	9.29539	0.00229731	YES
			rs1512315	4:45105210	0.254928	0.278784	0.360491	C	T	-0.679167	0.174457	0.0001585	15.1557	0.105869	0.891507	0.345069	NO
			rs2403909	21:16710026	0.0637483	0.108852	0.558115	G	A	0.424909	0.11522	0.000333	13.5999	0.0960446	0.289387	0.590614	NO
			rs28626771	7:50923196	-0.329644	0.0974187	0.0007149	C	A	-0.420274	0.113372	0.000311	13.7421	0.0969517	11.096	0.000865128	YES
			rs75402062	6:159323437	-0.697724	0.60718	0.250506	G	T	-1.11033	0.266539	5.67e-05	17.3533	0.119387	1.26963	0.259836	NO
			rs78438918	2:100630115	0.0355155	0.22955	0.877043	A	G	-0.695961	0.166259	5.24e-05	17.5226	0.120412	0.0367733	0.847927	NO
			rs79121504	1:117306589	0.44685	0.513799	0.384465	C	A	-0.854112	0.192511	1.95e-05	19.6843	0.133286	0.79212	0.37346	NO
			rs875142	6:52228225	0.0974266	0.147252	0.508207	A	G	-0.587608	0.137805	3.87e-05	18.1822	0.12438	0.504655	0.477462	NO
	OCTX	16	rs10167624	2:37986275	0.294121	0.275701	0.286057	C	T	-0.78628	0.202747	0.000168	15.0399	0.105885	0.355972	0.550752	NO
			rs11592176	10:92827988	0.214657	0.329084	0.514217	A	G	-0.790458	0.204651	0.000178	14.9187	0.105121	0.0656826	0.79773	NO
			rs11663286	18:24516694	0.411104	0.466295	0.377972	T	A	-1.01627	0.252545	9.76e-05	16.1934	0.113088	0.272828	0.601441	NO
			rs12594231	15:32176304	0.0441786	0.185568	0.811825	T	C	-0.451675	0.123236	0.0003619	13.433	0.0956544	0.0266359	0.870357	NO
			rs12945375	17:67469448	-0.293406	0.249595	0.239783	A	G	-0.562055	0.155948	0.0004483	12.9896	0.0927896	2.39252	0.121917	NO
			rs1323851	1:64450437	0.107772	0.226053	0.633537	C	A	-0.676356	0.186903	0.0004259	13.0954	0.0934752	0.000272893	0.98682	NO
			rs2192825	2:188390819	0.121534	0.20847	0.559906	T	C	0.432517	0.116587	0.0003088	13.7627	0.0977725	0.855673	0.354952	NO
			rs2514754	8:119078249	0.155103	0.356005	0.663072	C	T	0.51471	0.144013	0.0004978	12.7738	0.0913893	0.45432	0.50029	NO
			rs2809988	1:242663902	0.240685	0.172204	0.162212	G	A	-0.579684	0.15544	0.0002881	13.9078	0.0987018	0.710144	0.399396	NO
			rs34571005	16:11099178	0.381844	0.302974	0.207555	C	T	-0.791865	0.215717	0.0003546	13.4752	0.0959259	0.687946	0.406864	NO
			rs3816470	17:37985801	-0.17464	0.158569	0.270744	G	A	0.442629	0.115176	0.000191	14.7692	0.104178	0.411077	0.521424	NO
			rs4560711	7:42593722	-0.0085858	0.347102	0.980266	C	T	-0.781056	0.216027	0.0004308	13.0722	0.0933249	0.156589	0.692316	NO
			rs6539732	12:83726922	0.246545	0.246871	0.317949	C	A	-0.584112	0.158751	0.000344	13.5381	0.0963306	0.370401	0.542786	NO
			rs884889	10:81077885	0.204016	0.274654	0.457595	T	G	-1.04896	0.278484	0.000252	14.1879	0.100489	0.0128066	0.909899	NO
			rs911263	14:68753593	0.143756	0.238046	0.54591	T	C	-0.514225	0.135123	0.0002189	14.4826	0.102363	0.0613871	0.804317	NO
			rs9610445	22:36597744	-0.330602	0.270068	0.220897	A	C	-0.784038	0.180156	2.75e-05	18.9398	0.129778	2.89939	0.0886129	NO
	PUTM	13	rs10164255	18:70532840	0.137665	0.169789	0.41748	G	T	-0.462366	0.113906	8.55e-05	16.477	0.114841	0.364636	0.545943	NO
			rs10420809	19:10727014	0.192736	0.115632	0.0955528	T	C	-0.577176	0.132182	2.59e-05	19.0665	0.130533	1.65759	0.19793	NO
			rs10429616	9:118518733	-0.108392	0.200391	0.588576	A	G	-0.437199	0.116106	0.000253	14.1791	0.100433	0.49943	0.479751	NO
			rs1054774	9:130554998	0.225778	0.140413	0.107843	T	A	0.441902	0.117173	0.0002478	14.2231	0.100713	3.41191	0.0647275	NO
			rs12461379	19:1140914	0.625991	0.358603	0.080874	T	C	-0.710169	0.197113	0.0004503	12.9806	0.0927312	2.54446	0.110682	NO
			rs12795576	11:119205830	0.0839674	0.0856739	0.327046	A	G	-0.46627	0.10936	3.89e-05	18.1785	0.125215	0.320903	0.571066	NO
			rs1559746	8:6613787	-0.193341	0.137086	0.158435	T	C	0.469785	0.111137	4.49e-05	17.8681	0.123341	1.32233	0.250175	NO
			rs1560385	2:109804017	-0.276432	0.125884	0.0280978	T	C	-0.602295	0.149631	9.72e-05	16.2023	0.113143	6.55116	0.0104816	YES
			rs16838023	2:207053416	0.0034877	0.153594	0.981884	G	T	0.517571	0.141483	0.0003708	13.3824	0.0953282	0.0777253	0.780404	NO
			rs16972294	19:48034780	0.0852678	0.136283	0.531534	A	G	-0.495184	0.124508	0.0001164	15.8175	0.110753	0.122175	0.726687	NO
			rs6982358	8:4816363	-0.0328754	0.130513	0.801123	C	T	-0.456435	0.125949	0.0004182	13.1332	0.0937195	0.267981	0.604689	NO
			rs705350	7:90718286	-0.0392046	0.157704	0.803673	C	T	-0.473455	0.121093	0.0001495	15.2868	0.107437	0.227289	0.633541	NO
			rs7256672	19:10579474	0.226985	0.142569	0.111362	T	G	-0.448801	0.125276	0.0004834	12.8342	0.0917818	1.83025	0.176098	NO
	WHMT	6	rs12125947	1:91990487	0.42376	0.163716	0.0096425	T	C	-0.421132	0.116212	0.0004162	13.1321	0.0923938	2.42947	0.119073	NO
			rs12788555	11:76092361	0.073241	0.196014	0.708663	T	A	-0.746153	0.202532	0.0003365	13.5728	0.095199	1.32286	0.250079	NO
			rs13301121	9:34701352	-0.0787224	0.270473	0.77101	A	G	-0.511812	0.126938	9.41e-05	16.2568	0.111918	1.09944	0.294388	NO
			rs168331	5:141374963	-0.458309	0.176287	0.0093281	A	C	0.457826	0.121854	0.0002591	14.1165	0.0986361	2.43416	0.118717	NO
			rs6005922	22:29251926	-0.338009	0.4505	0.453076	C	A	1.07831	0.258568	5.54e-05	17.3917	0.118803	0.0432094	0.835332	NO
			rs60982063	4:123037349	0.179442	0.37045	0.62811	C	T	-0.903909	0.251293	0.0004571	12.9386	0.0911566	0.242422	0.622462	NO
	SNIG	19	rs11102159	1:111324727	-0.193637	0.132335	0.143404	C	T	-0.60836	0.152906	0.0001321	15.8297	0.137854	3.07946	0.0792867	NO
			rs11120921	1:7485306	-0.152568	0.286478	0.594335	C	T	-0.725165	0.178819	9.99e-05	16.4454	0.142452	0.480431	0.488227	NO
			rs11401	16:28602991	-0.132129	0.219563	0.547321	A	G	-0.598407	0.163047	0.0003928	13.47	0.119765	0.600099	0.43854	NO
			rs13397414	2:154231414	-0.202949	0.21782	0.351478	A	G	0.644929	0.174708	0.000365	13.6269	0.120992	0.553408	0.456928	NO
			rs16875141	5:5248501	0.293874	0.445523	0.509501	C	A	-1.00216	0.256223	0.0001684	15.2981	0.133844	0.267217	0.605205	NO
			rs17063245	6:134313173	-0.584667	0.62321	0.348166	A	G	-1.02954	0.284672	0.0004719	13.0795	0.116699	1.08773	0.296975	NO
			rs17648940	15:27516568	-0.116522	0.238734	0.625492	G	A	-0.908452	0.25121	0.0004723	13.0777	0.116684	0.532113	0.46572	NO
			rs2060860	16:80639640	0.0574138	0.117437	0.624919	T	C	-0.720304	0.171159	5.66e-05	17.7105	0.151747	0.00996506	0.920483	NO
			rs2413598	22:39950172	-0.120115	0.453257	0.791006	T	G	-1.40872	0.342167	7.96e-05	16.9502	0.146185	0.213585	0.643972	NO
			rs2673289	2:147771040	-0.0329261	0.156778	0.833654	C	T	0.481444	0.126888	0.0002551	14.3963	0.126956	0.000231797	0.987853	NO
			rs3767333	1:165372404	-0.0270631	0.140381	0.847129	G	A	0.604881	0.149699	0.0001054	16.3269	0.141571	0.00648638	0.935809	NO
			rs388349	20:15374019	-0.32436	0.282464	0.250834	C	T	-0.88725	0.228632	0.0001879	15.0597	0.132033	1.81595	0.177796	NO
			rs4463705	1:198436652	-0.418264	0.477678	0.381237	A	G	-1.2735	0.34748	0.0003999	13.4319	0.119467	1.09146	0.296147	NO
			rs6715150	2:174755558	0.173177	0.127477	0.174305	G	A	-0.532542	0.143373	0.0003372	13.7965	0.122313	1.19576	0.274171	NO
			rs7220465	17:78260011	-0.368434	0.150053	0.0140744	G	A	0.617672	0.144514	4.42e-05	18.2681	0.15578	4.81472	0.0282177	YES
			rs78304225	14:81207012	0.143735	0.428906	0.737535	G	C	-1.07841	0.251531	4.2e-05	18.3817	0.156598	0.0308457	0.860585	NO
			rs7963488	12:3347272	-0.0399721	0.194621	0.837272	C	T	-0.543767	0.15096	0.0004958	12.9748	0.115872	0.146393	0.702007	NO
			rs917935	3:137533232	0.0062385	0.212498	0.976579	A	T	-0.723831	0.192457	0.0002866	14.1451	0.125017	0.0348612	0.851887	NO
			rs989248	5:39526442	0.24461	0.115826	0.0346968	A	G	-0.571173	0.151787	0.0002846	14.1601	0.125134	3.23667	0.072007	NO
	THAL	9	rs10975112	9:5429108	-0.053415	0.194466	0.783566	C	T	-0.504435	0.125553	0.000102	16.1419	0.11685	0.23985	0.624315	NO
			rs13002270	2:139415091	0.0943593	0.21269	0.657297	T	C	-0.612145	0.147757	6.35e-05	17.1637	0.123335	0.0420324	0.837558	NO
			rs2361755	16:86009686	-1.06388	0.830251	0.200055	G	C	-1.19538	0.263566	1.35e-05	20.5699	0.144279	1.96215	0.161283	NO
			rs2897122	11:97624171	-0.0297663	0.166174	0.857837	A	G	0.474996	0.127808	0.0003063	13.8123	0.101701	0.00334896	0.953852	NO
			rs4672416	2:61352059	-0.890819	0.948852	0.347814	C	T	-0.775163	0.216627	0.000497	12.8044	0.0949854	1.01319	0.31414	NO
			rs62215622	20:44763201	0.25508	0.547288	0.641158	C	A	-0.656846	0.182537	0.0004636	12.9487	0.0959525	0.134374	0.713939	NO
			rs67453442	2:207578248	0.520865	0.37985	0.170301	C	T	-1.04748	0.268674	0.0001586	15.1998	0.110786	1.30553	0.253206	NO
			rs676614	1:36107510	-0.0037894	0.325889	0.990722	A	C	-0.855772	0.235372	0.0004069	13.2192	0.0977614	0.0526022	0.818596	NO
			rs72980305	2:234289325	0.149036	0.30906	0.629648	T	G	-0.97346	0.228772	4.12e-05	18.1063	0.129233	0.0488725	0.825037	NO
	HIPP	14	rs10015233	4:11040406	-0.0542889	0.182568	0.76619	C	G	-0.669443	0.16235	6.91e-05	17.0029	0.124106	0.429363	0.512302	NO
			rs1345046	4:61005396	-0.0745962	0.187395	0.690579	T	G	-0.711196	0.196212	0.0004257	13.138	0.0986794	0.590585	0.442193	NO
			rs216137	5:149436545	-0.102405	0.1772	0.563325	A	G	-0.438667	0.119713	0.0003705	13.4272	0.100633	0.671635	0.412482	NO
			rs2359710	1:113713030	0.052024	0.130502	0.690154	T	C	-0.655505	0.160058	7.68e-05	16.7724	0.12263	0.00839345	0.927003	NO
			rs2661292	1:163088619	-0.575043	0.312272	0.065551	G	A	0.517657	0.13728	0.000254	14.219	0.105939	2.82133	0.0930192	NO
			rs4464832	6:106396774	-0.628609	0.616426	0.307841	T	C	-0.909403	0.217323	5.47e-05	17.5107	0.127341	1.35433	0.244523	NO
			rs56069985	9:117569657	0.774188	0.454491	0.08849	A	G	-1.00698	0.270019	0.0002945	13.9078	0.103861	2.21165	0.136972	NO
			rs6477489	9:99239841	-0.0071498	0.129496	0.955969	A	C	-0.673848	0.157368	3.75e-05	18.3353	0.132542	0.317089	0.573362	NO
			rs710276	14:98525895	0.206504	0.177336	0.244229	T	A	-0.784604	0.212613	0.0003381	13.6183	0.101919	0.536763	0.463777	NO
			rs7698346	4:45956988	0.524004	0.412354	0.203814	G	A	-0.803465	0.200961	0.0001107	15.9848	0.117549	1.16766	0.279884	NO
			rs7700191	4:102589283	-0.18602	0.452356	0.680908	G	A	-1.10718	0.257741	3.56e-05	18.4529	0.133279	0.422654	0.515616	NO
			rs7741666	6:34943538	-0.0390706	0.173397	0.821727	A	T	-0.738349	0.203833	0.0004291	13.1212	0.098566	0.4108	0.521564	NO
			rs8101768	19:51983034	0.0741579	0.160219	0.643469	T	C	-0.542088	0.145568	0.0003002	13.8678	0.103593	0.0175875	0.894496	NO
			rs947627	9:130773936	0.235267	0.151449	0.120318	A	T	-0.656672	0.173975	0.0002507	14.247	0.106125	1.27743	0.258378	NO
	MEDU	9	rs10795549	10:7582855	0.114709	0.123279	0.352121	A	C	-0.546889	0.12738	3.65e-05	18.4329	0.136104	1.64068	0.200232	NO
			rs11070968	15:53550559	0.268995	0.171625	0.117036	T	C	-0.491789	0.117957	5.89e-05	17.3824	0.129351	3.21728	0.0728648	NO
			rs1150758	6:32028149	0.0238675	0.334654	0.943143	G	C	-0.621736	0.16733	0.0003123	13.8058	0.105544	0.0475538	0.827376	NO
			rs12443493	15:47289718	-0.150639	0.132451	0.255407	A	G	-0.479506	0.127724	0.0002723	14.0943	0.107513	0.724808	0.394571	NO
			rs17060196	5:161697175	0.121859	0.253193	0.63031	G	T	-1.13071	0.236269	5.02e-06	22.9029	0.163706	0.695621	0.404259	NO
			rs1936706	1:192366691	0.337925	0.311647	0.278222	T	C	1.15144	0.299487	0.0001968	14.7818	0.112169	0.628029	0.428079	NO
			rs327101	4:187640255	0.566013	0.148004	0.0001311	C	A	0.727343	0.188798	0.0001914	14.8417	0.112572	11.807	0.000590074	YES
			rs35241254	1:92569900	-0.177193	0.144411	0.219824	C	T	0.49138	0.132683	0.0003261	13.7153	0.104925	2.23732	0.134715	NO
			rs7138679	12:40378647	0.0607966	0.136323	0.655615	C	T	-0.520607	0.121713	3.88e-05	18.2955	0.135226	0.558947	0.454685	NO
	TCTX	15	rs10886462	10:121105311	-0.249194	0.163413	0.127276	A	G	0.539533	0.141794	0.0002271	14.4784	0.11012	1.50256	0.220278	NO
			rs11018628	11:89206511	-1.51597	1.10023	0.168244	T	C	-1.03805	0.244957	4.53e-05	17.958	0.133064	2.1414	0.143371	NO
			rs11564235	12:40829121	0.418046	0.159893	0.008935	T	A	0.608548	0.165028	0.0003448	13.598	0.104121	8.75786	0.00308271	YES
			rs16875141	5:5248501	0.293874	0.445523	0.509501	C	A	-0.903673	0.251571	0.0004809	12.9033	0.0993303	0.226424	0.634188	NO
			rs1805377	5:82648943	0.0037817	0.227264	0.986724	G	A	-0.685346	0.186752	0.000367	13.4676	0.103225	0.0658376	0.797497	NO
			rs3001167	1:194530914	-0.145996	0.330361	0.658541	A	G	-0.881603	0.175744	1.9e-06	25.1644	0.177009	0.467466	0.494155	NO
			rs3745540	19:51535130	0.0774299	0.163274	0.635335	G	A	0.458601	0.115486	0.000124	15.7693	0.118772	0.53103	0.466174	NO
			rs41291179	2:56216090	0.236519	0.26311	0.368686	A	T	-0.897756	0.244667	0.0003676	13.4638	0.103199	0.34785	0.555333	NO
			rs595619	4:130541634	0.111136	0.203582	0.585133	G	A	-0.956853	0.254952	0.0002735	14.0855	0.107453	0.0144135	0.904439	NO
			rs7337475	13:98942230	-0.170031	0.13107	0.194542	A	G	0.521872	0.125879	6.44e-05	17.1878	0.128087	0.877044	0.349013	NO
			rs7581371	2:180612497	0.443263	0.179193	0.0133736	G	A	-0.721961	0.194129	0.0003086	13.8308	0.105715	4.44629	0.0349771	YES
			rs7700191	4:102589283	-0.18602	0.452356	0.680908	G	A	-1.00006	0.223218	1.75e-05	20.0722	0.146435	0.373969	0.540849	NO
			rs7942160	11:5721717	-0.134656	0.151914	0.375404	G	A	0.480557	0.121975	0.0001391	15.5221	0.117128	0.359742	0.548649	NO
			rs9907633	17:26201013	-0.0318823	0.162706	0.844649	T	C	-0.603318	0.164313	0.0003645	13.4819	0.103324	0.282932	0.594786	NO
			rs9964423	18:76634566	-0.0414095	0.209924	0.843625	T	C	-0.536955	0.128881	5.96e-05	17.358	0.129192	0.184051	0.667915	NO
NFKB1	FCTX	9	rs11024600	11:18295810	0.034093	0.23635	0.885305	T	C	-0.499352	0.132295	0.0002465	14.2471	0.102315	0.623753	0.429656	NO
			rs11672396	19:16718713	-0.323896	0.442046	0.463729	A	G	-0.918434	0.220613	5.8e-05	17.3314	0.121768	0.00958538	0.922008	NO
			rs12050161	14:69360631	-0.0125088	0.314123	0.968236	T	C	-0.643068	0.17083	0.0002557	14.1704	0.101821	0.343014	0.558094	NO
			rs1596694	3:106264273	0.0903622	0.326696	0.782092	T	C	0.792692	0.209099	0.0002323	14.3715	0.103117	0.216006	0.6421	NO
			rs3121499	4:37808660	-0.679829	0.346685	0.0498855	C	G	-0.791121	0.184451	3.56e-05	18.3959	0.128288	1.59698	0.206332	NO
			rs4846052	1:11857951	0.102292	0.12612	0.417326	C	T	0.487692	0.130473	0.0002811	13.9716	0.100536	0.137211	0.71107	NO
			rs7152431	14:104837237	-0.297973	0.162751	0.0671221	A	G	-0.638635	0.137787	8.84e-06	21.4826	0.146656	0.399315	0.527443	NO
			rs7169976	15:73855043	-0.126941	0.402668	0.752571	T	C	-0.862053	0.199273	3.08e-05	18.7142	0.130218	0.11483	0.734711	NO
			rs8181390	10:30840142	-0.516638	0.595684	0.385776	C	T	-1.02943	0.279111	0.0003354	13.6032	0.0981452	0.115113	0.734396	NO
	CRBL	10	rs12608899	19:30071417	-0.211931	0.14192	0.135355	A	G	-0.493825	0.126184	0.000147	15.3156	0.106866	0.264352	0.607146	NO
			rs16947	22:42523943	-0.259457	0.153962	0.09195	G	A	-0.535328	0.123893	3.09e-05	18.6701	0.127293	0.49952	0.479711	NO
			rs16959670	13:88479948	-0.584636	0.485453	0.228469	G	A	-1.05129	0.268403	0.0001452	15.3416	0.107028	0.353924	0.5519	NO
			rs17221899	12:78415824	0.339355	0.146038	0.0201391	A	G	0.835856	0.184113	1.28e-05	20.6107	0.138689	0.508564	0.475761	NO
			rs35320439	2:242737341	-0.117403	0.247539	0.6353	T	C	0.430393	0.119039	0.0004296	13.0722	0.0926633	0.928425	0.335273	NO
			rs4130668	17:7739664	-0.0581941	0.206688	0.778284	C	T	0.530718	0.147394	0.0004525	12.9649	0.0919725	1.00825	0.315323	NO
			rs4378236	1:106429013	0.264002	0.27163	0.331092	T	C	-0.672331	0.180282	0.0002872	13.908	0.098007	2.78366	0.09523	NO
			rs6109595	20:12861103	-0.492318	0.369548	0.182789	A	C	0.870639	0.209735	5.99e-05	17.232	0.118651	3.98076	0.0460227	YES
			rs75402062	6:159323437	-0.697724	0.60718	0.250506	G	T	-1.10843	0.266601	5.85e-05	17.2861	0.11898	0.40375	0.525159	NO
			rs911122	20:23625746	0.191407	0.115929	0.0987246	A	G	0.41404	0.114626	0.0004349	13.0471	0.092502	0.417381	0.518247	NO
	OCTX	15	rs10500463	16:62351204	-0.273277	0.217658	0.209285	G	A	0.577993	0.157257	0.0003489	13.5091	0.0961438	1.41238	0.234661	NO
			rs10984358	9:121758462	-0.0576191	0.178468	0.746806	A	C	-0.569795	0.142993	0.0001132	15.8784	0.111132	0.162831	0.686564	NO
			rs12331086	4:47281414	0.564008	0.418889	0.178161	T	C	-1.04752	0.278527	0.0002572	14.1446	0.100213	1.64674	0.199403	NO
			rs17562177	2:64160385	-0.172226	0.160123	0.282114	A	G	-0.613901	0.159204	0.0001822	14.8692	0.104809	1.37465	0.241015	NO
			rs1793553	11:131193742	0.246942	0.144877	0.0882905	T	G	0.450218	0.125715	0.0004855	12.8254	0.0917241	3.1791	0.0745858	NO
			rs2112606	5:153784078	-0.0499721	0.172143	0.771591	G	A	-0.450226	0.122875	0.0003632	13.4256	0.0956063	0.127005	0.721557	NO
			rs2292188	15:84700783	-0.0185798	0.122789	0.879727	A	G	-0.682796	0.165675	6.75e-05	16.9851	0.117964	0.0851568	0.770427	NO
			rs392026	6:4956580	-0.11039	0.204009	0.588436	C	G	-0.862524	0.217878	0.0001247	15.6716	0.109844	0.419812	0.517031	NO
			rs4742315	9:7124935	-0.151393	0.186154	0.416065	T	C	0.441047	0.122549	0.0004565	12.9525	0.0925491	0.567617	0.451207	NO
			rs4979443	9:117375554	-0.11918	0.162923	0.464466	T	G	0.492802	0.128082	0.0001879	14.8036	0.104395	0.429139	0.512412	NO
			rs629807	1:70990955	-0.120519	0.290262	0.677989	T	C	0.506216	0.140884	0.0004658	12.9107	0.0922779	0.137747	0.710531	NO
			rs79078894	3:46033267	0.140105	0.197026	0.477024	T	C	-1.14589	0.27546	5.82e-05	17.3049	0.119919	0.318263	0.572653	NO
			rs911263	14:68753593	0.143756	0.238046	0.54591	T	C	-0.549037	0.13404	7.43e-05	16.7777	0.116692	0.297705	0.585325	NO
			rs9598567	13:63853517	0.0996586	0.139262	0.474225	G	A	-0.550269	0.1482	0.0003054	13.7864	0.0979245	0.379191	0.538036	NO
			rs9812221	3:165227196	0.0215003	0.139623	0.877619	T	C	0.601739	0.168308	0.0004957	12.7822	0.0914436	0.0691061	0.792643	NO
	PUTM	19	rs10120389	9:135372852	0.319597	0.188744	0.0904012	T	C	0.648523	0.180952	0.0004809	12.8447	0.0918496	3.55397	0.0594033	NO
			rs10519350	4:136111898	0.0777151	0.158506	0.623923	T	G	-0.646635	0.169131	0.0002053	14.6174	0.103218	0.0688755	0.792981	NO
			rs12050188	14:97606052	-0.0938941	0.182724	0.607351	G	A	-0.576414	0.154899	0.0002965	13.8475	0.0983156	0.47617	0.490162	NO
			rs12424023	12:73582942	0.164529	0.146012	0.259817	C	T	-0.505655	0.132364	0.0002076	14.5937	0.103068	0.871233	0.350614	NO
			rs12735613	1:118883973	0.326541	0.205528	0.112107	G	A	-0.541714	0.144333	0.0002645	14.0867	0.0998439	2.07815	0.149421	NO
			rs1529028	3:82049826	-0.43979	0.202909	0.0302022	C	T	-0.768729	0.191095	9.81e-05	16.1826	0.113021	5.65979	0.0173582	YES
			rs1559746	8:6613787	-0.193341	0.137086	0.158435	T	C	0.442318	0.112021	0.0001295	15.5908	0.109339	1.51325	0.218644	NO
			rs1763983	9:22627742	0.533575	0.112601	2.15e-06	A	G	-0.449281	0.121646	0.0003275	13.6408	0.0969904	20.3924	6.30805e-06	YES
			rs2114266	18:74022505	-0.281508	0.122631	0.0217009	G	A	-0.530275	0.143568	0.0003272	13.6424	0.0970004	6.43677	0.0111782	YES
			rs2523679	6:31434334	-1.34427	0.803286	0.0942373	C	T	0.673349	0.176459	0.0002109	14.561	0.10286	2.64595	0.103814	NO
			rs2734225	3:46410936	0.136542	0.125376	0.276127	G	T	-0.473687	0.13186	0.0004671	12.905	0.0922411	0.770957	0.379921	NO
			rs3739330	8:79635864	0.274361	0.199642	0.169359	G	A	0.647284	0.177225	0.0003786	13.3394	0.0950513	2.41912	0.119862	NO
			rs4698874	4:103930511	-0.0609462	0.109716	0.57856	T	C	-0.431895	0.111962	0.0001812	14.8804	0.10488	0.601172	0.438131	NO
			rs62517724	8:79553287	0.0466493	0.268121	0.861876	A	T	-0.679813	0.170667	0.0001138	15.8665	0.111058	0.00104796	0.974175	NO
			rs6545036	2:48589166	0.0241783	0.189402	0.898421	A	C	-0.465632	0.125217	0.0002993	13.8281	0.0981911	9.32237e-05	0.992296	NO
			rs7507634	19:10436562	-0.173548	0.339382	0.609095	C	T	-0.644294	0.175761	0.0003611	13.4376	0.0956836	0.381181	0.536972	NO
			rs7516108	1:152542229	-0.0962214	0.160557	0.548976	C	T	0.450779	0.116723	0.0001783	14.9146	0.105096	0.195792	0.658139	NO
			rs7846129	8:19118797	-0.0783606	0.12157	0.519203	A	C	0.485139	0.119056	8.06e-05	16.6046	0.115627	0.177818	0.673255	NO
			rs7848268	9:38382340	0.0413185	0.206139	0.841136	G	A	-0.518443	0.144749	0.0004848	12.8283	0.0917432	0.00359623	0.952181	NO
	WHMT	14	rs10493425	1:68010127	-0.350677	0.394175	0.373655	A	C	-0.600987	0.167811	0.0004829	12.8259	0.0904343	1.28405	0.257148	NO
			rs1056680	22:36003053	0.410131	0.256953	0.110459	T	C	-0.822994	0.203465	8.96e-05	16.3611	0.112555	1.17633	0.278103	NO
			rs10874851	1:92106637	-0.137676	0.153738	0.370508	A	C	-0.424457	0.116583	0.0003921	13.2556	0.0931815	1.78617	0.181394	NO
			rs1152952	12:70347024	0.341168	0.088866	0.0001235	T	G	-0.425835	0.119051	0.0004904	12.7942	0.090231	9.44826	0.0021135	YES
			rs11646864	16:85226819	0.220791	0.1464	0.131521	A	G	-0.547376	0.146069	0.0002684	14.0429	0.0981728	0.829884	0.362306	NO
			rs1674139	19:50271502	0.168367	0.204715	0.410822	C	T	0.44608	0.120554	0.0003177	13.6918	0.0959535	1.36999	0.241813	NO
			rs17053280	6:128795887	-0.0180724	0.182147	0.920964	G	A	-0.664638	0.152182	2.56e-05	19.074	0.128814	0.465122	0.49524	NO
			rs1836626	8:131763406	-0.0589465	0.133676	0.659238	G	A	0.468481	0.122083	0.0001938	14.7255	0.102456	0.0141053	0.905461	NO
			rs2063413	4:4654357	-0.22848	0.153063	0.13551	C	T	0.467334	0.120223	0.0001614	15.1104	0.104853	1.01019	0.314858	NO
			rs2093508	6:85803657	0.0340339	0.183056	0.852507	A	G	-0.441154	0.119795	0.0003383	13.5612	0.0951255	0.0395924	0.84228	NO
			rs2746023	17:18171926	0.206423	0.14844	0.164343	C	G	0.49548	0.132415	0.0002738	14.0015	0.0979117	3.7007	0.0543897	NO
			rs3027961	19:47278859	0.0292806	0.217796	0.893054	C	G	0.550504	0.135508	8.38e-05	16.5042	0.113428	0.289589	0.590484	NO
			rs4851005	2:103011552	-0.10129	0.142577	0.477443	C	T	-0.503435	0.129423	0.0001599	15.1309	0.10498	1.624	0.202535	NO
			rs7909832	10:16556710	-0.026492	0.13596	0.845509	C	T	0.440368	0.11804	0.000285	13.9178	0.0973832	0.103976	0.74711	NO
	SNIG	14	rs11765836	7:17733754	-0.697724	0.591658	0.238291	A	C	-0.757626	0.184705	8.42e-05	16.8248	0.145261	1.67558	0.195513	NO
			rs13081634	3:146147829	0.250351	0.107201	0.0195252	A	G	-0.49347	0.136387	0.0004693	13.0911	0.11679	3.69147	0.0546914	NO
			rs13093600	3:28051756	0.016428	0.159366	0.917897	T	C	0.509042	0.141115	0.0004871	13.0124	0.11617	0.152395	0.696257	NO
			rs17206048	5:82923046	-0.0762693	0.139356	0.584175	C	T	0.532424	0.14583	0.0004195	13.3298	0.118667	0.0414771	0.83862	NO
			rs1991979	4:147148747	0.154839	0.150675	0.304119	A	G	0.585816	0.149058	0.0001574	15.4458	0.134962	1.89705	0.168408	NO
			rs2272403	3:11073249	-0.04465	0.212196	0.833341	G	A	0.737279	0.202298	0.0004289	13.2826	0.118296	0.0104228	0.918684	NO
			rs2528691	7:111228448	0.0679857	0.206697	0.74222	A	G	-0.458701	0.121284	0.0002663	14.3039	0.126244	0.0167218	0.89711	NO
			rs2908434	17:47725181	0.183576	0.131996	0.164296	T	C	0.619452	0.15462	0.0001195	16.0503	0.139507	3.28649	0.0698521	NO
			rs3767333	1:165372404	-0.0270631	0.140381	0.847129	G	A	0.668671	0.146932	1.52e-05	20.7105	0.173005	0.0555269	0.813711	NO
			rs6967991	7:106072673	0.183504	0.181247	0.31132	C	T	-0.497778	0.132589	0.0002934	14.0947	0.124628	0.58589	0.444013	NO
			rs73196883	8:10860265	-0.347351	0.538454	0.518868	G	A	0.9576	0.26424	0.0004601	13.1332	0.117122	0.235354	0.627582	NO
			rs7808025	7:50576903	0.0962883	0.274875	0.726115	G	A	0.602591	0.165011	0.0004183	13.3358	0.118714	0.29973	0.584052	NO
			rs8051218	16:87436463	0.047784	0.279133	0.864077	T	C	1.05918	0.29016	0.0004205	13.3249	0.118628	0.262637	0.608314	NO
			rs989248	5:39526442	0.24461	0.115826	0.0346968	A	G	-0.598873	0.150705	0.0001344	15.7913	0.137565	2.71205	0.0995931	NO
	THAL	11	rs1038335	6:2632108	-0.0451337	0.163997	0.783155	T	G	-0.457092	0.123483	0.0003228	13.7023	0.100973	0.00977571	0.92124	NO
			rs10510095	10:123177160	0.872488	0.530208	0.0998549	T	C	0.992148	0.261523	0.0002323	14.3925	0.105522	1.94438	0.163194	NO
			rs10963942	9:19080352	0.131652	0.13813	0.340541	A	G	0.51254	0.134691	0.0002228	14.4804	0.106098	0.207104	0.649047	NO
			rs12148769	15:24152094	0.175658	0.241414	0.466846	G	A	0.827801	0.228431	0.0004243	13.1323	0.097181	0.0715043	0.789159	NO
			rs1420834	8:5192930	0.100099	0.170459	0.557045	G	A	0.513925	0.129581	0.0001237	15.7295	0.114206	0.0333373	0.855124	NO
			rs17051224	4:132510822	0.092024	0.19059	0.629211	C	T	0.755664	0.205757	0.0003577	13.4881	0.0995518	0.00243112	0.960675	NO
			rs2631838	2:55039211	-0.049624	0.134279	0.711712	A	G	-0.451582	0.121281	0.0002988	13.864	0.102043	0.00669236	0.9348	NO
			rs2897122	11:97624171	-0.0297663	0.166174	0.857837	A	G	0.526918	0.126129	5.56e-05	17.4526	0.12515	0.365672	0.545373	NO
			rs351211	15:74576865	-3.77e-16	0.224804	1	A	C	-0.529471	0.142956	0.0003204	13.7176	0.101074	0.0999259	0.751919	NO
			rs478251	11:127827727	-0.334059	0.349975	0.33982	A	C	0.739717	0.182502	8.93e-05	16.4284	0.118678	1.53314	0.215642	NO
			rs7218881	17:60083646	0.145771	0.361537	0.686803	G	A	0.747334	0.203306	0.0003535	13.5123	0.0997126	0.015816	0.899921	NO
	HIPP	13	rs10071484	5:3689527	0.0814778	0.154433	0.597781	T	C	-0.54146	0.148189	0.0003844	13.3506	0.100116	0.5053	0.477181	NO
			rs10190089	2:159249741	0.133223	0.151425	0.378969	G	A	-0.467109	0.123207	0.000236	14.3735	0.106967	1.08373	0.297864	NO
			rs10933621	2:241558936	-0.48622	0.281807	0.0844611	C	T	0.535541	0.13302	9.98e-05	16.2088	0.119	3.32951	0.0680473	NO
			rs2114266	18:74022505	-0.281508	0.122631	0.0217009	G	A	-0.532015	0.142847	0.0002997	13.8709	0.103614	4.27999	0.0385635	YES
			rs3849994	11:8262401	0.0147755	0.276825	0.957433	A	G	-0.930672	0.213121	2.69e-05	19.0695	0.137122	0.0524823	0.818799	NO
			rs4333447	6:115756918	-0.239125	0.258676	0.355268	A	G	-0.811807	0.206077	0.0001377	15.5183	0.114511	0.578196	0.44702	NO
			rs4782022	16:17303554	-0.0413676	0.13832	0.764885	G	A	-0.501139	0.128053	0.0001514	15.3157	0.113185	0.0120364	0.912639	NO
			rs4818065	21:41037723	-0.271111	0.229512	0.237504	G	A	0.607268	0.148502	7.86e-05	16.7223	0.122308	1.74118	0.186989	NO
			rs4845792	1:152537155	-0.0534466	0.136529	0.695452	G	T	-0.472674	0.113965	6.3e-05	17.202	0.125377	0.0443183	0.833263	NO
			rs504850	19:56165475	0.139075	0.170708	0.415248	T	C	-0.465951	0.128984	0.0004441	13.05	0.0980835	0.916525	0.338389	NO
			rs6543198	2:103785019	0.231891	0.0994995	0.0197759	C	A	0.468908	0.129717	0.0004404	13.0673	0.0982005	4.34414	0.0371365	YES
			rs6749436	2:236919992	-0.0391458	0.121968	0.748246	C	T	0.433455	0.110534	0.000147	15.378	0.113593	0.256743	0.612367	NO
			rs6897500	5:116490357	0.188958	0.148147	0.202141	T	C	-0.459943	0.126699	0.0004175	13.1783	0.0989526	2.0671	0.150508	NO
	MEDU	13	rs12499874	4:111129756	-0.261024	0.216355	0.22764	A	G	-0.4756	0.130212	0.0003899	13.3408	0.102353	0.708222	0.400035	NO
			rs12991219	2:194135822	-0.198169	0.432264	0.646633	C	A	-0.788922	0.205044	0.0001948	14.8038	0.112317	0.0241755	0.876439	NO
			rs1938746	11:56643586	-0.280206	0.159007	0.0780326	C	T	-0.577047	0.145061	0.0001209	15.8241	0.119136	1.34515	0.246128	NO
			rs2003149	18:61022791	-0.163061	0.160749	0.310402	T	C	0.491003	0.136656	0.0004795	12.9095	0.0993728	2.31469	0.128157	NO
			rs2254210	12:48273714	0.0293349	0.175686	0.867391	G	A	-0.542642	0.132538	7.83e-05	16.7627	0.125316	0.461976	0.496702	NO
			rs2548147	5:40152061	0.102281	0.150421	0.496529	C	G	0.499774	0.122457	8.22e-05	16.6563	0.12462	0.016496	0.897803	NO
			rs2701880	13:41150505	-0.0071975	0.259342	0.977859	A	C	-0.913774	0.244159	0.0002839	14.0066	0.106915	0.310389	0.577442	NO
			rs327101	4:187640255	0.566013	0.148004	0.0001311	C	A	0.707093	0.189455	0.0002945	13.9297	0.106391	9.18853	0.00243537	YES
			rs6089789	20:62731992	0.275848	0.371238	0.457453	C	T	-0.815347	0.224852	0.0004274	13.1489	0.10103	1.22683	0.268024	NO
			rs6814253	4:34187940	-0.0623073	0.401795	0.876764	C	T	-0.761455	0.196448	0.0001756	15.0243	0.113799	0.0254448	0.873264	NO
			rs7138679	12:40378647	0.0607966	0.136323	0.655615	C	T	-0.503583	0.122324	7.19e-05	16.948	0.126527	1.12186	0.289519	NO
			rs75358501	2:207577855	0.0683417	0.23612	0.772247	A	G	-0.645598	0.179028	0.0004581	13.0042	0.100029	0.552502	0.457297	NO
			rs768257	12:114526489	-0.13234	0.153123	0.387437	C	A	0.440661	0.119476	0.0003439	13.6033	0.104157	1.80092	0.179601	NO
	TCTX	16	rs10494704	1:194264817	0.3638	0.53498	0.496488	T	C	-1.2225	0.27262	1.72e-05	20.1088	0.146663	0.180536	0.670913	NO
			rs10886462	10:121105311	-0.249194	0.163413	0.127276	A	G	0.531371	0.142057	0.0002859	13.9917	0.106813	1.34998	0.245281	NO
			rs11085020	19:3446107	-0.250854	0.142057	0.077419	T	C	0.486517	0.133495	0.000401	13.282	0.101948	1.91405	0.166514	NO
			rs11190378	10:101799754	-0.0985125	0.173287	0.569699	T	C	-0.473494	0.119868	0.0001339	15.6035	0.117671	0.763113	0.382356	NO
			rs16869462	7:97758335	-0.0348409	0.313481	0.911504	G	A	-1.0231	0.269626	0.0002358	14.3983	0.109578	0.226121	0.634415	NO
			rs16980091	19:46375779	-0.0671027	0.33589	0.841656	C	T	-0.804577	0.205258	0.0001497	15.3651	0.116081	0.218286	0.640349	NO
			rs232812	1:59079248	-0.379604	0.3543	0.28398	T	C	-0.714612	0.184269	0.0001744	15.0396	0.113902	1.6812	0.194765	NO
			rs2839045	21:47323928	0.0708026	0.145249	0.625935	T	G	0.556696	0.136384	8.2e-05	16.6612	0.124653	0.837895	0.359999	NO
			rs4416191	2:14579016	0.0869566	0.171823	0.612799	T	C	-0.447742	0.122236	0.0003759	13.417	0.102878	0.0462884	0.829652	NO
			rs61907761	12:2362198	-0.236705	0.489057	0.628384	C	T	0.828752	0.215517	0.0001963	14.7873	0.112205	0.0869105	0.768142	NO
			rs726660	12:113001214	-0.0729907	0.206078	0.723197	T	C	-0.711694	0.175513	9.07e-05	16.4426	0.123218	0.547254	0.459442	NO
			rs7337475	13:98942230	-0.170031	0.13107	0.194542	A	G	0.486543	0.127083	0.0002087	14.6578	0.111332	0.779358	0.377338	NO
			rs7942160	11:5721717	-0.134656	0.151914	0.375404	G	A	0.62723	0.116142	3.54e-07	29.1657	0.199538	0.180984	0.670529	NO
			rs9386829	6:109959269	0.0617116	0.185019	0.738725	A	G	-0.630964	0.148262	4.22e-05	18.1113	0.134047	0.00222835	0.962349	NO
			rs971446	4:130155315	-0.405992	0.487226	0.404691	T	C	0.705704	0.186852	0.0002513	14.2643	0.108669	0.450994	0.501863	NO
			rs9790867	5:169455225	-0.0853617	0.163724	0.602105	T	G	-0.503107	0.134217	0.000278	14.0509	0.107217	0.747286	0.387337	NO
TNFRSF1A	FCTX	19	rs10280951	7:11595992	-0.126941	0.350162	0.716962	T	A	1.0335	0.27899	0.0003167	13.7229	0.0989231	0.0586885	0.808581	NO
			rs1060242	8:67380528	0.0229732	0.0938623	0.806647	T	C	0.514356	0.123106	5.47e-05	17.4571	0.122543	0.219064	0.639754	NO
			rs10852366	16:13550540	0.001201	0.154829	0.993811	T	C	-0.435514	0.120636	0.0004413	13.0333	0.0944214	0.0114188	0.914901	NO
			rs11809303	1:206911519	0.146726	0.405527	0.71749	A	G	0.804095	0.219775	0.0003723	13.3862	0.0967309	0.195903	0.658048	NO
			rs167567	1:98961931	-0.522489	0.387528	0.177575	C	T	0.663524	0.172722	0.0001934	14.7577	0.105595	1.63455	0.201075	NO
			rs16837723	4:5841350	0.354282	0.314846	0.260481	A	G	0.752054	0.185307	8.65e-05	16.4708	0.116425	1.49471	0.221486	NO
			rs17366977	1:163905673	0.162929	0.167061	0.329429	G	A	0.588023	0.139384	4.68e-05	17.7975	0.124635	1.25146	0.263275	NO
			rs2222180	2:76997161	0.0204061	0.19254	0.915595	G	A	0.534022	0.135179	0.0001296	15.6062	0.110992	0.04796	0.826652	NO
			rs4543405	6:110795117	-0.369693	0.301957	0.22083	G	T	0.821975	0.223851	0.0003553	13.4834	0.0973648	1.23967	0.265535	NO
			rs4961282	8:141483528	0.159275	0.132685	0.229985	A	G	0.731378	0.174881	5.39e-05	17.4903	0.122747	2.03062	0.154157	NO
			rs6023609	20:53419685	-0.0096248	0.20803	0.963098	C	T	0.777175	0.180614	3.37e-05	18.5155	0.129014	0.0112273	0.915615	NO
			rs61846514	10:62121036	-0.25866	0.392518	0.509912	T	C	1.10942	0.276648	0.0001037	16.0818	0.113989	0.295727	0.586574	NO
			rs62126317	19:55655137	0.658702	0.300326	0.0282869	T	C	0.677707	0.185848	0.0003885	13.2975	0.0961512	5.22229	0.0222992	YES
			rs6494849	15:70480614	-0.331316	0.306679	0.279993	C	A	0.586224	0.161342	0.0004069	13.2017	0.0955251	1.0049	0.316128	NO
			rs6860372	5:11303097	-0.106356	0.268549	0.692075	C	T	0.701801	0.183126	0.0002	14.6868	0.105141	0.0838433	0.772155	NO
			rs79000440	1:197376813	-0.382324	0.300201	0.20282	G	A	0.883421	0.244845	0.0004445	13.0183	0.0943229	1.33091	0.248644	NO
			rs7926038	11:130449192	-0.457881	0.193268	0.0178288	C	T	0.475261	0.12129	0.0001459	15.3538	0.109394	5.14815	0.0232711	YES
			rs9392454	6:3087515	-0.256179	0.252761	0.310812	A	G	0.94325	0.254879	0.0003208	13.6958	0.0987467	0.742116	0.388984	NO
			rs9927624	16:80924253	-0.388136	0.321198	0.226893	A	G	0.650954	0.177459	0.00036	13.4556	0.0971836	1.26747	0.260241	NO
	CRBL	15	rs1006945	20:37458009	-0.250116	0.141312	0.0767343	T	G	-0.430687	0.118665	0.0004092	13.1728	0.0933098	1.35831	0.243831	NO
			rs11104736	12:88494094	0.0354659	0.16001	0.824588	A	G	0.676319	0.185152	0.000377	13.3428	0.0944	0.380288	0.537449	NO
			rs1155920	6:9099797	0.137601	0.166993	0.409944	T	G	-0.482114	0.128974	0.0002784	13.9731	0.0984206	1.9505	0.162533	NO
			rs11583344	1:102411878	0.0878425	0.169889	0.605115	A	C	-0.416017	0.115331	0.0004424	13.0116	0.0922732	1.00549	0.315985	NO
			rs11690740	2:178770301	0.0317496	0.195604	0.871057	G	A	0.624022	0.165524	0.0002482	14.2127	0.09994	0.221304	0.638048	NO
			rs2014519	21:22191289	0.0138097	0.220739	0.950116	T	C	-0.476127	0.126267	0.0002475	14.2189	0.0999791	0.240465	0.623871	NO
			rs2064828	20:19672544	0.628643	0.133634	2.55e-06	A	T	0.739743	0.201135	0.000345	13.5265	0.0955759	13.0053	0.000310613	YES
			rs2298873	2:1414959	-0.635602	0.445221	0.153404	G	T	0.887335	0.226022	0.0001404	15.4126	0.10747	3.32297	0.0683182	NO
			rs4261760	2:1392629	-0.0909718	0.486271	0.851598	C	T	0.936788	0.224457	5.5e-05	17.4187	0.119783	0.32396	0.569238	NO
			rs4764107	12:10094643	-0.14939	0.17144	0.383545	G	A	-0.429997	0.117513	0.0003686	13.3893	0.0946978	0.139818	0.708462	NO
			rs581957	5:15548576	-0.0156498	0.409139	0.969488	T	C	0.731149	0.203067	0.0004528	12.9638	0.0919654	0.154206	0.694548	NO
			rs6934170	6:110600750	0.0967232	0.261165	0.71112	T	C	0.92618	0.258576	0.0004832	12.8297	0.0911006	0.110904	0.739117	NO
			rs73085806	3:58395356	0.0202111	0.168077	0.904286	T	C	0.930821	0.24338	0.0002037	14.6272	0.102556	0.956804	0.327993	NO
			rs7910977	10:94209876	-0.112879	0.330397	0.732617	C	T	0.705009	0.195354	0.0004397	13.0241	0.0923537	0.585022	0.444351	NO
			rs79121504	1:117306589	0.44685	0.513799	0.384465	C	A	0.776389	0.195065	0.0001147	15.8416	0.110132	0.324893	0.568682	NO
	OCTX	12	rs16837723	4:5841350	0.354282	0.314846	0.260481	A	G	0.727376	0.174762	5.77e-05	17.3229	0.120029	0.614432	0.433124	NO
			rs16853305	2:168099775	-0.270485	0.317439	0.394167	C	G	0.682503	0.18998	0.0004668	12.9061	0.092248	1.36844	0.242079	NO
			rs2038363	1:101726526	-0.193891	0.289059	0.502369	G	A	0.97023	0.242183	0.0001044	16.0495	0.112195	1.36137	0.243301	NO
			rs2245639	17:19494178	-0.0912842	0.124125	0.462083	A	C	0.449751	0.118024	0.0002149	14.5212	0.102608	1.6151	0.203776	NO
			rs2718271	7:74097488	0.593563	0.231796	0.0104458	C	T	0.764023	0.208876	0.0003714	13.3794	0.0953088	4.29994	0.0381137	YES
			rs4543405	6:110795117	-0.369693	0.301957	0.22083	G	T	0.884653	0.221835	0.0001119	15.9032	0.111287	2.74653	0.0974659	NO
			rs6860372	5:11303097	-0.106356	0.268549	0.692075	C	T	0.673254	0.173433	0.0001657	15.0694	0.106071	0.587545	0.44337	NO
			rs76375563	9:4240078	-0.684179	0.961953	0.476936	G	T	0.989871	0.270259	0.000365	13.4152	0.0955396	0.745292	0.387971	NO
			rs77040715	2:207514508	0.0712891	0.264344	0.787404	G	A	0.958497	0.234466	7.67e-05	16.7117	0.116286	0.0708311	0.790131	NO
			rs79519271	8:11451809	0.339989	0.15309	0.0263617	A	T	1.14041	0.265546	3.45e-05	18.4435	0.126809	1.25446	0.262702	NO
			rs8042861	15:90977333	0.277706	0.154785	0.0727908	G	T	0.450148	0.11847	0.0002237	14.4376	0.102077	1.86153	0.172448	NO
			rs9576391	13:38449895	-0.0616835	0.36809	0.866916	A	G	0.898882	0.221065	8.33e-05	16.5335	0.115189	0.279256	0.597189	NO
	PUTM	11	rs10061163	5:177665731	0.201647	0.165442	0.222906	C	A	0.731363	0.200179	0.000377	13.3484	0.0951092	0.628084	0.428059	NO
			rs10483028	21:36673573	-0.0243783	0.129902	0.851138	C	T	0.589512	0.154651	0.000214	14.5304	0.102666	0.391019	0.531764	NO
			rs17276181	4:175074526	0.0682364	0.11552	0.554728	A	C	0.56504	0.140613	9.97e-05	16.1477	0.112804	0.0141573	0.905288	NO
			rs17366977	1:163905673	0.162929	0.167061	0.329429	G	A	0.575426	0.135736	4.28e-05	17.9718	0.123967	0.413569	0.520163	NO
			rs2038363	1:101726526	-0.193891	0.289059	0.502369	G	A	1.00307	0.241128	5.82e-05	17.3048	0.119918	1.01087	0.314696	NO
			rs4393295	11:19371907	-0.0795014	0.162429	0.624522	A	G	0.505331	0.138088	0.0003692	13.3918	0.0953887	0.623276	0.429832	NO
			rs4459505	15:36656022	0.26001	0.151794	0.0867285	G	A	0.652344	0.163243	0.0001084	15.9693	0.111697	1.68601	0.194128	NO
			rs599323	18:60165701	-0.136591	0.200864	0.496494	G	A	0.63966	0.141142	1.33e-05	20.5394	0.139213	0.97442	0.32358	NO
			rs61846514	10:62121036	-0.25866	0.392518	0.509912	T	C	1.0799	0.277551	0.0001604	15.1386	0.106506	0.854326	0.355331	NO
			rs672468	6:144613822	0.193618	0.126727	0.126554	C	T	0.431563	0.119938	0.0004577	12.9471	0.0925141	1.43861	0.230365	NO
			rs7689151	4:150172141	-0.09179	0.2	0.646269	T	C	0.44441	0.117607	0.0002412	14.2792	0.10107	0.453254	0.500794	NO
	WHMT	12	rs10061163	5:177665731	0.201647	0.165442	0.222906	C	A	0.737142	0.202788	0.0004002	13.2135	0.0929134	0.101073	0.750546	NO
			rs10083033	12:105899685	0.10628	0.205651	0.605295	T	C	0.488416	0.120154	8.3e-05	16.5236	0.113546	0.00133819	0.970819	NO
			rs10098874	8:11662885	0.142073	0.272044	0.6015	G	A	0.625871	0.159923	0.0001464	15.3161	0.106129	0.00325577	0.954498	NO
			rs11809524	1:103459537	0.0634343	0.189103	0.737287	T	C	-0.6794	0.152529	1.81e-05	19.8401	0.133298	1.12763	0.288282	NO
			rs12434820	14:100517825	-0.0035678	0.316223	0.990998	A	G	0.82215	0.227837	0.0004392	13.0213	0.0916852	0.288351	0.591279	NO
			rs1637215	7:23236797	0.145182	0.429161	0.735142	C	G	0.803308	0.207625	0.0001726	14.9694	0.103976	0.00161496	0.967944	NO
			rs16980091	19:46375779	-0.0671027	0.33589	0.841656	C	T	0.659914	0.183765	0.0004668	12.8957	0.0908819	0.356447	0.550486	NO
			rs17562357	3:146630008	0.297837	0.298084	0.317711	C	T	0.994948	0.27004	0.0003361	13.5751	0.0952138	0.105149	0.745736	NO
			rs205154	16:25602033	-0.536079	0.248375	0.0309009	G	A	-0.554396	0.138855	0.0001091	15.9411	0.109983	2.91391	0.0878187	NO
			rs283018	4:16740168	-0.237299	0.164595	0.149384	C	T	-0.417788	0.111646	0.0002736	14.0033	0.0979227	0.862061	0.353162	NO
			rs7601307	2:169537411	0.0114853	0.133743	0.931566	T	C	0.451206	0.120244	0.0002636	14.0806	0.0984104	0.35555	0.550988	NO
			rs7696817	4:88475469	0.069823	0.217561	0.748259	A	G	0.528271	0.136551	0.0001728	14.9666	0.103959	0.0289123	0.864982	NO
	SNIG	8	rs10932078	2:205486018	-0.0304347	0.217286	0.888607	T	C	0.562292	0.150187	0.0003042	14.0172	0.124027	0.0952406	0.757618	NO
			rs11611847	12:112647772	-0.221307	0.48091	0.645385	T	C	0.849947	0.212816	0.000125	15.9505	0.13876	0.0236397	0.877805	NO
			rs1561817	8:26535586	0.204979	0.108997	0.0600284	G	A	-0.475295	0.127464	0.0003206	13.9044	0.123152	1.26457	0.260788	NO
			rs17206048	5:82923046	-0.0762693	0.139356	0.584175	C	T	0.5296	0.145933	0.0004522	13.17	0.117411	0.0124577	0.911129	NO
			rs222541	6:95231163	0.255478	0.167768	0.127807	G	C	-0.492452	0.135071	0.0004269	13.2924	0.118373	1.02794	0.310643	NO
			rs2538470	7:148220448	0.138662	0.158599	0.381959	G	A	0.516163	0.139218	0.0003452	13.7463	0.121922	2.06948	0.150272	NO
			rs4592016	8:68995746	-0.0582194	0.158107	0.712704	A	G	-0.491204	0.133195	0.0003695	13.6003	0.120784	0.822446	0.364466	NO
			rs6537584	10:50124080	-0.112688	0.145599	0.438955	C	A	0.514236	0.126573	9.72e-05	16.506	0.142902	0.0261133	0.871624	NO
	THAL	16	rs10089950	8:53330550	0.154776	0.262215	0.555014	C	T	0.609744	0.142841	3.91e-05	18.2218	0.12995	0.0552867	0.814107	NO
			rs11130399	3:54249650	0.0404585	0.14333	0.777733	G	T	-0.506829	0.135717	0.0002873	13.946	0.102585	0.676196	0.4109	NO
			rs12083512	1:215057759	-0.0316961	0.262406	0.903857	T	C	1.00289	0.228556	2.45e-05	19.254	0.136308	0.49629	0.481135	NO
			rs12709148	16:6046935	-0.196955	0.165515	0.234067	G	A	0.498759	0.13934	0.0004951	12.8124	0.0950384	2.72301	0.0989113	NO
			rs136389	22:31108151	0.0886391	0.15388	0.564597	T	C	0.454174	0.119711	0.0002322	14.3938	0.105531	0.0156933	0.900308	NO
			rs17189068	13:94136475	-0.328497	0.218054	0.13194	C	A	-0.524104	0.14633	0.0004913	12.8283	0.0951455	1.29828	0.254527	NO
			rs2049824	8:129289556	0.106528	0.166573	0.522482	A	C	0.45534	0.121997	0.0002894	13.9308	0.102484	0.0493058	0.824276	NO
			rs28259	17:31268015	3.6e-16	0.398672	1	C	T	0.949141	0.254879	0.0002983	13.8674	0.102065	0.1322	0.716162	NO
			rs4355801	8:119923873	0.323769	0.130336	0.0129878	A	G	0.451354	0.124434	0.0004193	13.157	0.0973457	3.82292	0.0505561	NO
			rs4459505	15:36656022	0.26001	0.151794	0.0867285	G	A	0.687301	0.163521	5.04e-05	17.6662	0.126489	1.04328	0.30706	NO
			rs506067	9:73436356	-0.0146655	0.154571	0.924411	T	A	0.442972	0.121656	0.0003994	13.2583	0.0980218	0.283609	0.594345	NO
			rs6721406	2:47350808	-0.023326	0.330815	0.943787	G	A	-0.823331	0.207531	0.0001232	15.7392	0.114268	0.0958407	0.756879	NO
			rs729749	22:37263846	0.174988	0.18111	0.333946	C	T	0.504241	0.132375	0.0002197	14.5098	0.106291	0.292674	0.588512	NO
			rs78848524	3:50911302	-0.166763	0.270662	0.537809	C	T	0.66137	0.176251	0.0002694	14.0808	0.103473	0.978733	0.322512	NO
			rs873985	3:50651751	0.0055748	0.261214	0.982973	A	G	0.672474	0.187431	0.0004809	12.8727	0.0954433	0.138256	0.710021	NO
			rs998235	1:26905567	0.143329	0.66341	0.82895	A	G	1.08329	0.258541	5.3e-05	17.5561	0.1258	0.00111097	0.97341	NO
	HIPP	11	rs11558471	8:118185733	0.0762504	0.166366	0.646715	A	G	0.446806	0.119731	0.000292	13.926	0.103983	0.103927	0.747168	NO
			rs1529590	7:49362161	0.0449331	0.174968	0.797328	C	T	0.397308	0.10943	0.0004168	13.1819	0.0989765	0.0201237	0.887192	NO
			rs163291	6:124450455	-0.0348675	0.146132	0.811414	A	T	-0.489739	0.127107	0.0001888	14.8455	0.110093	0.0047543	0.945028	NO
			rs1703007	9:110735353	0.133172	0.141487	0.346584	C	T	0.603111	0.146607	7.17e-05	16.9233	0.123597	0.526282	0.468174	NO
			rs1923328	9:27235164	-0.115905	0.176827	0.512166	T	A	0.453002	0.126261	0.0004837	12.8724	0.096878	0.616467	0.432363	NO
			rs1942723	18:71236588	0.0465662	0.166156	0.779281	C	T	0.477605	0.132855	0.000472	12.9236	0.0972258	0.0181567	0.892812	NO
			rs284876	1:92171267	-0.155115	0.12707	0.222198	A	G	-0.426109	0.116355	0.0003734	13.4113	0.100526	1.1045	0.293281	NO
			rs4543405	6:110795117	-0.369693	0.301957	0.22083	G	T	1.0256	0.245258	5.53e-05	17.4866	0.127188	1.94954	0.162636	NO
			rs7697411	4:182917804	-0.0277259	0.269582	0.918084	C	A	0.578049	0.154841	0.0002905	13.9367	0.104054	0.0446871	0.83258	NO
			rs8101425	19:17070679	-0.283918	0.282307	0.314558	C	T	0.613341	0.149253	7.29e-05	16.8871	0.123365	1.24475	0.264557	NO
			rs9372535	6:119748232	0.0760034	0.140797	0.58933	A	G	0.45	0.122205	0.0003478	13.5596	0.101524	0.142896	0.705419	NO
	MEDU	12	rs10281626	7:43290540	0.0800604	0.129581	0.536682	A	G	0.487898	0.129185	0.0002513	14.2637	0.108664	0.0571766	0.811015	NO
			rs11209479	1:69965403	-0.485702	0.294403	0.0989869	T	G	0.587563	0.14985	0.0001491	15.3742	0.116142	3.42446	0.0642371	NO
			rs12307273	12:128654090	0.20848	0.168036	0.214722	T	C	0.490942	0.131711	0.0002995	13.8938	0.106146	0.89645	0.343735	NO
			rs1263572	7:157429866	-0.111458	0.168664	0.508725	A	C	0.4415	0.114773	0.0001954	14.7972	0.112273	0.853998	0.355424	NO
			rs12647866	4:145708686	0.198489	0.226739	0.381351	T	C	-0.711298	0.188123	0.0002475	14.2962	0.108885	1.41837	0.233672	NO
			rs16980051	19:46345886	-0.0493614	0.188097	0.792993	T	C	-0.511066	0.119673	3.99e-05	18.2372	0.134854	0.000118123	0.991328	NO
			rs319301	7:95604551	-0.187433	0.195654	0.338072	T	C	-0.510158	0.140788	0.0004312	13.1304	0.100902	0.484012	0.486611	NO
			rs4471947	20:1608021	-0.201579	0.1601	0.208001	T	G	-0.538056	0.128771	5.69e-05	17.4589	0.129846	0.848312	0.35703	NO
			rs4884892	13:71092908	0.187849	0.247709	0.448245	C	T	0.621387	0.173208	0.0004886	12.8704	0.0991016	0.256058	0.612842	NO
			rs721735	13:44892338	0.410494	0.24733	0.0969742	C	T	-0.837564	0.219908	0.0002241	14.5061	0.110308	4.00131	0.0454649	YES
			rs79519271	8:11451809	0.339989	0.15309	0.0263617	A	T	1.14162	0.314592	0.0004233	13.1687	0.101167	2.16314	0.141355	NO
			rs9590821	13:44901189	0.524004	0.370405	0.157164	G	A	-0.925204	0.243791	0.0002354	14.4025	0.109606	2.77529	0.0957295	NO
	TCTX	10	rs11018628	11:89206511	-1.51597	1.10023	0.168244	T	C	0.931909	0.248579	0.0002775	14.0546	0.107243	1.22311	0.268752	NO
			rs11130399	3:54249650	0.0404585	0.14333	0.777733	G	T	-0.519319	0.134045	0.0001769	15.0095	0.1137	0.776049	0.378352	NO
			rs1688615	6:119049344	0.0012334	0.148444	0.993371	G	A	-0.474538	0.125213	0.0002398	14.3629	0.109338	1.03629	0.308686	NO
			rs2292274	1:163292040	-0.343388	0.182261	0.0595589	T	C	0.593215	0.131398	1.52e-05	20.382	0.14836	0.704141	0.401396	NO
			rs2913488	5:173782819	0.166135	0.316051	0.599125	C	T	1.00687	0.2533	0.0001222	15.8008	0.118981	2.39765	0.121518	NO
			rs35408395	17:12665473	-0.462458	0.537498	0.389574	G	T	1.04963	0.289922	0.000436	13.1072	0.100742	0.0545015	0.815408	NO
			rs6970379	7:17126744	0.293145	0.141287	0.0380026	A	G	-0.520789	0.132311	0.0001411	15.4928	0.116933	0.794683	0.372688	NO
			rs71325099	3:46012694	-0.787124	0.418804	0.060182	G	T	0.541083	0.148666	0.0004078	13.2467	0.101705	2.14529	0.143008	NO
			rs7589635	2:86579685	-0.298963	0.19575	0.126693	T	G	0.587071	0.158998	0.0003391	13.6333	0.104363	0.318589	0.572457	NO
			rs7810922	7:101597464	-0.217858	0.199822	0.275599	A	G	0.598794	0.155205	0.0001875	14.8848	0.112862	0.0164384	0.897981	NO

## Sheet: Legend
Gene: Gene analysed
Tissue: Brain tissue analysed
N° IV: Number of instrumental variable selected
SNP: SNP name
Position: SNP position based on human genome 19 and dbSNP 137
beta_Sardinia: association estimate between SNP and MS in Sardinia data
se_Sardinia: standard error of the association estimate between SNP and MS in Sardinia data
p-value_Sardinia: p-value of the association association between the SNP and MS in Sardinia data
allele1: minor allele
allele2: major allele
beta_UKBEC: association estimate between SNP and gene expression in UKBEC data
se_UKBEC: standard error of the association estimate between SNP and gene expression in UKBEC data
p-value_UKBEC: p-value of the association between the SNP and gene expression in UKBEC data
f statistics: measure of the strength of the instrument
rsquare: proportion of the variance of the exposure that is explained by the instrument
Qradial: contribution of the IV to the Cochrane's Q statistic
Qradial_ChiSq_pval: p-value obtained from Chi-Square test to evaluate Qradial=0
Outlier: if Qradial_ChiSq_pval < α = 0.05 then the IV contribution to heterogeneity is significant and it is classified as outlier or potential invalid IV
