# Supplementary material for: Investigating the Causal Effect of Brain Expression of CCL2, NFKB1, MAPK14, TNFRSF1A, CXCL10 Genes on Multiple Sclerosis: A Two-Sample Mendelian Randomization Approach
Source: Front Bioeng Biotechnol. 2020 May 5;8:397. doi: 10.3389/fbioe.2020.00397 (PMC7216783; doi:10.3389/fbioe.2020.00397)
Supplement: Supplementary file 4 [file Table_3.xlsx]

## Sheet: CRBL
tissue	snp	position	allele1	allele2	beta_tnfrsf1a	beta_mapk14	beta_cxcl10	beta_nfkb1	beta_ccl2	se_tnfrsf1a	se_mapk14	se_cxcl10	se_nfkb1	se_ccl2	p_val_tnfrsf1a	p_val_mapk14	p_val_cxcl10	p_val_nfkb1	p_val_ccl2	beta_sardinia	se_sardinia	pvalue_sardinia	Q_snp	p_valueQ	outlier
CRBL	rs10061163	5:177665731	C	A	.353922	-.145157	.750804	.050789	.163152	.210794	.212716	.202506	.213055	.212614	.095593	.4962198	.0003104	.8119655	.44428	.202	.165	.223	0.04329803	0.835165108	NO
CRBL	rs1006945	20:37458009	T	G	-.430687	.201263	-.119326	.013141	-.104326	.118665	.123345	.124174	.124616	.12428	.0004092	.1051992	.3383863	.9161844	.4027877	-.25	.141	.077	0.213102337	0.644346615	NO
CRBL	rs10447683	7:6557135	C	A	-.343409	.481498	-.157518	.393746	-.103685	.128276	.124759	.131081	.127141	.131499	.0083988	.0001794	.2317032	.0024034	.4318718	.141	.15	.347	0.815154328	0.366600747	NO
CRBL	rs11104736	12:88494094	A	G	.676319	-.160891	-.086611	.014237	.493365	.185152	.194043	.194413	.194559	.189613	.000377	.4085628	.6567104	.9417819	.010362	.035	.16	.825	0.048576227	0.825559527	NO
CRBL	rs11130399	3:54249650	G	T	-.288546	.070203	-.24588	-.059464	-.517811	.136901	.139119	.137551	.139158	.131521	.0370083	.6146882	.076213	.6698682	.0001347	.04	.143	.778	0.053199242	0.817587024	NO
CRBL	rs1155920	6:9099797	T	G	-.482114	.048382	-.152458	-.009556	-.153895	.128974	.135765	.135162	.135829	.135149	.0002784	.7221509	.2614425	.944024	.2569512	.138	.167	.41	2342924112	0.125853115	NO
CRBL	rs1157715	3:161782188	A	C	.220887	-.559975	.587111	-.186347	.061319	.155355	.148548	.147728	.155708	.156483	.1575107	.0002485	.0001173	.2336089	.6958143	.359	.12	.003	2042898457	0.152918029	NO
CRBL	rs11583344	1:102411878	A	C	-.416017	.099506	-.013253	.024657	-.392241	.115331	.120731	.121045	.121031	.11598	.0004424	.4113623	.9129897	.8388946	.000955	.088	.17	.605	0.148690339	0.699790072	NO
CRBL	rs11690740	2:178770301	G	A	.624022	-.293481	.075714	-.222752	.263097	.165524	.172533	.174343	.173357	.172915	.0002482	.0913674	.6648178	.2011369	.1305917	.032	.196	.871	0.021433701	0.883603629	NO
CRBL	rs117127895	17:26259260	C	T	.327856	-.069827	.745461	-.08648	.147388	.211123	.213013	.20266	.212965	.212704	.1229131	.7435954	.0003443	.6853656	.4896122	.324	.294	.27	0.909416992	0.340269155	NO
CRBL	rs12608899	19:30071417	A	G	.187279	-.380417	.0703	-.493825	.222963	.13249	.129217	.133376	.126184	.132058	.1599266	.0038487	.5990479	.000147	.0937741	-.212	.142	.135	0.014309933	0.904780902	NO
CRBL	rs12899618	15:71645120	G	A	.452081	.203975	.290374	.116642	.67636	.186837	.19021	.189331	.190784	.181469	.0169403	.2855712	.1275739	.5420297	.0002895	.09	.184	.625	1723241162	0.18927637	NO
CRBL	rs1512315	4:45105210	C	T	.155012	-.679167	.111815	-.431928	.119456	.183987	.174457	.184231	.180503	.184194	.4010696	.0001585	.544976	.0181679	.5178019	.255	.279	.36	0.919332579	0.337650276	NO
CRBL	rs16947	22:42523943	G	A	-.100697	-.331967	-.175161	-.535328	-.113537	.132322	.129334	.131714	.123893	.132241	.4480568	.0114168	.1859306	.0000309	.3921849	-.259	.154	.092	0.050413413	0.82234546	NO
CRBL	rs16959670	13:88479948	G	A	.530114	-.508518	-.43777	-105129	-.353583	.280141	.280454	.281385	.268403	.282308	.0607086	.0721446	.1222318	.0001452	.2126812	-.585	.485	.228	0.69039041	0.40603162	NO
CRBL	rs17221899	12:78415824	A	G	-.240718	.558108	.070512	.835856	.301537	.197239	.192152	.198285	.184113	.196585	.224541	.0043344	.7227185	.0000128	.127527	.339	.146	.02	1829073856	0.176236976	NO
CRBL	rs17658318	5:150322270	C	T	.24397	-.146624	.990933	-.018136	.233193	.283213	.283737	.270191	.284028	.283284	.3906082	.6062158	.0003578	.9491877	.4119387	.213	.407	.601	0.153443584	0.69526603	NO
CRBL	rs2014519	21:22191289	T	C	-.476127	.315468	-.166803	.276874	-.038907	.126267	.130142	.132276	.130826	.133051	.0002475	.0167464	.2095948	.036251	.7704353	.014	.221	.95	0.227571117	0.633330686	NO
CRBL	rs2064828	20:19672544	A	T	.739743	-.466122	.306488	-.223447	.290613	.201135	.207444	.209754	.210572	.20993	.000345	.0263542	.1464163	.290623	.1686658	.629	.134	0	8920189089	0.002820353	SI
CRBL	rs2266925	7:2862891	C	T	.128756	-.114995	.48817	.023192	.070379	.140982	.141075	.134698	.141426	.141304	.3628123	.4165111	.0004168	.8700023	.6192881	-.097	.151	.522	1367587986	0.242226734	NO
CRBL	rs2298873	2:1414959	G	T	.887335	-.245347	.283265	-.05826	.293713	.226022	.238258	.237929	.239187	.23783	.0001404	.3050664	.2360355	.8079514	.2191031	-.636	.445	.153	3762745357	0.052406466	NO
CRBL	rs2403909	21:16710026	G	A	-.261692	.424909	-.271834	.223988	-.134801	.118959	.11522	.118781	.119559	.1206	.0296122	.000333	.0237457	.0632859	.2657629	.064	.109	.558	1027566374	0.310730943	NO
CRBL	rs28626771	7:50923196	C	A	.014098	-.420274	.150474	-.32406	.071634	.119296	.113372	.118559	.115813	.119134	.9061126	.000311	.206677	.0059349	.5487104	-.33	.097	.001	562245987	0.017731745	SI
CRBL	rs35320439	2:242737341	T	C	.187029	.156604	.183722	.430393	.214633	.123872	.124201	.123911	.119039	.123522	.1335447	.2096412	.1406122	.0004296	.084685	-.117	.248	.635	1620100611	0.203077759	NO
CRBL	rs3739681	9:33466219	A	C	.170695	.090168	-.18712	.16747	.572986	.152362	.152899	.152211	.15239	.144488	.2646711	.5564171	.2211965	.2738471	.0001211	-.17	.26	.514	0.00680598	0.934250419	NO
CRBL	rs3788726	22:46911296	T	C	.613926	-.039057	.432521	.152955	.736988	.209237	.216131	.212751	.215735	.20611	.0039653	.8568818	.0441214	.4796188	.0004936	-.271	.364	.455	0.496408624	0.481082406	NO
CRBL	rs3817581	3:169181582	C	T	.289361	.035719	.317791	.210306	.482687	.129349	.131815	.128827	.130536	.12476	.0270127	.786844	.0149542	.1096229	.0001732	-.065	.144	.652	0.223046498	0.63672838	NO
CRBL	rs3998158	6:32681992	T	C	.309902	-.148357	.072229	-.024915	.528699	.152449	.154335	.154759	.154875	.147673	.0441393	.3382283	.6414924	.8724455	.000486	-.171	.302	.57	0.047124449	0.828144703	NO
CRBL	rs40200	5:35045745	G	A	-.229662	.095601	-.408278	-.280635	-.717116	.202734	.203573	.200527	.202232	.193638	.2594064	.6394274	.043811	.1676432	.0003151	-.376	.416	.365	0.896369522	0.343757045	NO
CRBL	rs4130668	17:7739664	C	T	-.181008	.384041	.048873	.530718	.076275	.153849	.150908	.154618	.147394	.154531	.2415649	.0121194	.7524479	.0004525	.6224444	-.058	.207	.778	0.626157926	0.428768124	NO
CRBL	rs4261760	2:1392629	C	T	.936788	-.124171	.258951	.123448	.268763	.224457	.238991	.238145	.238994	.23806	.000055	.6042648	.2789195	.606375	.2610218	-.091	.486	.852	0.798513262	0.371538252	NO
CRBL	rs4378236	1:106429013	T	C	.129996	-.317269	-.112061	-.672331	-.322458	.189475	.187741	.189565	.180282	.187671	.493901	.0934751	.5554615	.0002872	.0881774	.264	.272	.331	2050783497	0.152127884	NO
CRBL	rs4425713	7:52209851	T	C	.584186	.005945	1.30612	-.043011	.007837	.299765	.304179	.281421	.304156	.304179	.0535051	.984436	8.46e-06	.8877674	.9794844	.341	.326	.296	0.144503197	0.703844641	NO
CRBL	rs4658479	1:242502759	G	A	-.58032	.15239	-.578228	-.196173	-.941147	.256068	.260807	.256105	.260579	.247552	.0251131	.560046	.0256532	.4529313	.0002212	-.032	.194	.87	0.111225157	0.7387536	NO
CRBL	rs4764107	12:10094643	G	A	-.429997	-.009745	.027787	.144438	-.061031	.117513	.123504	.123482	.122845	.123389	.0003686	.9372326	.8223191	.2418673	.6217125	-.149	.171	.384	0.551566003	0.457678531	NO
CRBL	rs564461	6:128046713	A	G	.086654	-.106712	.498383	.050359	.244305	.135234	.135122	.128088	.135378	.133719	.5228175	.431136	.0001597	.7105173	.0700285	-.253	.155	.102	2496575673	0.114094136	NO
CRBL	rs581957	5:15548576	T	C	.731149	-.329089	.18436	-.148325	.578937	.203067	.211108	.212479	.212699	.206868	.0004528	.1214979	.3872031	.4868495	.0059271	-.016	.409	.969	0.005300112	0.941963786	NO
CRBL	rs6109595	20:12861103	A	C	.242933	.630721	.227772	.870639	.416496	.222373	.21634	.222498	.209735	.220353	.2766828	.0041949	.3079074	.0000599	.0610019	-.492	.37	.183	3708749476	0.05412793	NO
CRBL	rs61871272	11:2196130	G	A	.441743	-.360099	.906109	-.035565	.267128	.231905	.233005	.22111	.235147	.23398	.0590432	.1247046	.0000735	.880021	.2557226	.442	.37	.232	0.484517611	0.486383119	NO
CRBL	rs619672	7:4195988	G	A	.239703	-.088932	.511899	.061942	.183368	.144905	.146234	.139281	.146343	.145546	.100535	.5441671	.0003481	.6728098	.2100118	.133	.14	.339	0.08044348	0.776697318	NO
CRBL	rs6934170	6:110600750	T	C	.92618	-.684948	.955714	-.239871	.252367	.258576	.264382	.257735	.270395	.270306	.0004832	.0106875	.0003098	.3766809	.3522502	.097	.261	.711	0.842574113	0.35866161	NO
CRBL	rs7197601	16:81911185	A	C	-.363461	-.009672	-.131957	-.187779	-.485876	.136001	.139741	.139256	.138755	.132981	.0085091	.9449266	.345126	.1783397	.0003757	.028	.139	.838	0.112292632	0.737548952	NO
CRBL	rs72826970	17:40883541	A	G	.212942	.074471	.991716	.423716	.054518	.283408	.283957	.270169	.281553	.283992	.4538142	.793541	.0003538	.134807	.8480702	-.327	.524	.532	1582422253	0.208412132	NO
CRBL	rs73085806	3:58395356	T	C	.930821	.136249	.107135	.376365	.765409	.24338	.256628	.256736	.254747	.247842	.0002037	.596394	.6771599	.1420237	.0024692	.02	.168	.904	0.58195308	0.445547793	NO
CRBL	rs746688	16:85479865	C	T	.68433	-.32708	1.14591	.093902	.549479	.243328	.249061	.229366	.250596	.245985	.0056933	.1914472	1.88e-06	.7084937	.0272325	-.361	.612	.555	0.848440019	0.356994024	NO
CRBL	rs75402062	6:159323437	G	T	.112124	-1.11033	.074944	-110843	-.03048	.28386	.266539	.283956	.266601	.28402	.6935009	.0000567	.7922588	.0000585	.9147059	-.698	.607	.251	0.511313441	0.47457083	NO
CRBL	rs78438918	2:100630115	A	G	.189023	-.695961	.026379	-.592918	-.011761	.176485	.166259	.177259	.169351	.177271	.2861666	.0000524	.881934	.0006384	.9472055	.036	.23	.877	0.134651999	0.713656622	NO
CRBL	rs7910977	10:94209876	C	T	.70501	-.20439	.37797	-.152146	.649192	.195353	.204254	.202312	.20461	.196859	.0004397	.3188772	.0640127	.4584866	.001262	-.113	.33	.733	0.009791665	0.921175715	NO
CRBL	rs79121504	1:117306589	C	A	.776389	-.854112	.216769	-.595449	.47181	.195065	.192511	.205895	.199974	.202535	.0001147	.0000195	.2944082	.0034753	.0213976	.447	.514	.384	0.775946248	0.378383796	NO
CRBL	rs875142	6:52228225	A	G	.218937	-.587609	.137783	-.298604	.278109	.145991	.137805	.146763	.144883	.145202	.1361644	.0000387	.3495955	.0413281	.0576808	.097	.147	.508	0.554580325	0.456452192	NO
CRBL	rs911122	20:23625746	A	G	.06419	.263103	.197332	.414039	.237615	.120193	.118058	.119056	.114626	.118479	.5942284	.0275859	.0998716	.0004349	.0470137	.191	.116	.099	0.640099144	0.423674898	NO

## Sheet: HIPP
tissue	snp	position	allele1	allele2	beta_tnfrsf1a	beta_mapk14	beta_cxcl10	beta_nfkb1	beta_ccl2	se_tnfrsf1a	se_mapk14	se_cxcl10	se_nfkb1	se_ccl2	p_val_tnfrsf1a	p_val_mapk14	p_val_cxcl10	p_val_nfkb1	p_val_ccl2	beta_sardinia	se_sardinia	pvalue_sardinia	Q_snp	p_valueQ	outlier
HIPP	rs10015233	4:11040406	C	G	.119682	-.669443	.161907	-.132827	.148266	.173127	.16235	.17284	.173047	.172942	.4907122	.0000691	.350772	.4442443	.3929801	-.054	.183	.766	0.404094078	0.524982443	NO
HIPP	rs10071484	5:3689527	T	C	-.30148	-.253034	-.186746	-.54146	-.095857	.153772	.154498	.155282	.148189	.15597	.0522465	.1040874	.2314913	.0003844	.5399911	.081	.154	.598	0.222755068	0.636948666	NO
HIPP	rs10190089	2:159249741	G	A	-.255149	-.288251	.018632	-.467109	-.273217	.12828	.127695	.130366	.123207	.12797	.0489765	.0257945	.8865945	.000236	.0347932	.133	.151	.379	1.128356258	0.288126224	NO
HIPP	rs10518902	15:70739997	T	C	.179937	.276519	.971192	.354719	.372161	.268819	.268135	.25431	.267367	.267169	.5045511	.3044893	.0002136	.1871227	.1662008	-.505	.611	.409	0.600463919	0.438401075	NO
HIPP	rs10933621	2:241558936	C	T	.188684	.248278	.160751	.535541	.223347	.140669	.139895	.140958	.13302	.140245	.182345	.0784766	.2563803	.0000998	.1138914	-.486	.282	.084	3.27952534	0.070149214	NO
HIPP	rs112949948	6:90854310	G	C	.518397	-.263923	.965187	-.273192	.269278	.25822	.261412	.247293	.261333	.261367	.0469343	.3147165	.0001573	.2979488	.3049557	-1141	.823	.166	1659782748	0.197632659	NO
HIPP	rs11558471	8:118185733	A	G	.446806	-.046839	.017301	.079787	.331307	.119731	.126415	.126477	.126278	.122818	.000292	.7116491	.8914244	.5286925	.0079915	.076	.166	.647	0.130087017	0.718341834	NO
HIPP	rs11596008	10:101287314	C	T	.149414	.09759	.589426	.044551	.293851	.171338	.17165	.163241	.171832	.169774	.3849294	.5707283	.0004467	.7958733	.0860523	-.578	.339	.088	2690766721	0.100931237	NO
HIPP	rs1345046	4:61005396	T	G	.174961	-.711196	-.088572	-.4145	-.032908	.206056	.196212	.206516	.203181	.206652	.3975191	.0004257	.6687731	.0435399	.8737457	-.075	.187	.691	0.283227538	0.594593535	NO
HIPP	rs1529590	7:49362161	C	T	.397308	-.064991	.09355	.015965	.298933	.10943	.115132	.114968	.115275	.112008	.0004168	.5734724	.4174248	.8900788	.0086643	.045	.175	.797	0.048289358	0.82606711	NO
HIPP	rs163291	6:124450455	A	T	-.48974	.045177	-.149093	-.124654	-.21474	.127107	.134677	.134051	.134258	.133306	.0001888	.7378712	.2682687	.3550288	.1098324	-.035	.146	.811	0.102996653	0.748262745	NO
HIPP	rs1650060	12:115026041	C	A	.400384	-.241777	.116384	.180508	.566324	.146082	.148959	.15021	.149681	.141433	.0070659	.10719	.4399766	.230209	.0001082	-.002	.161	.991	0.268702201	0.604203679	NO
HIPP	rs1703007	9:110735353	C	T	.603111	.093333	.075748	.36036	.459059	.146607	.156372	.156451	.15311	.150893	.0000717	.5517215	.6291525	.0202183	.0028847	.133	.141	.347	0.569061102	0.450632251	NO
HIPP	rs17105343	10:125229960	G	A	.62254	.34565	.364785	.325179	1.13487	.258506	.262792	.262576	.263009	.243562	.0175524	.1909165	.1673283	.2187317	8.27e-06	.452	.39	.247	0.934210014	0.33377134	NO
HIPP	rs1923328	9:27235164	T	A	.453002	.163691	.184452	.360682	.36162	.126261	.132018	.13179	.128716	.128694	.0004837	.2174253	.1642139	.0059205	.0057883	-.116	.177	.512	0.504904836	0.477352871	NO
HIPP	rs1942723	18:71236588	C	T	.477605	-.285566	.32478	.186743	.364097	.132855	.137374	.136646	.138783	.135818	.000472	.0397719	.0190458	.1809756	.0083787	.047	.166	.779	0.006972229	0.933454075	NO
HIPP	rs2114266	18:74022505	G	A	-.149423	-.378211	.072056	-.532015	-.208084	.15026	.146874	.150734	.142847	.149677	.3220144	.0112364	.6334958	.0002997	.1670351	-.282	.123	.022	4.131373744	0.042095166	SI
HIPP	rs216137	5:149436545	A	G	-.101246	-.438667	-.150288	-.187706	-.154482	.125894	.119713	.125485	.125065	.125443	.4228618	.0003705	.2334133	.1360162	.2205469	-.102	.177	.563	0.557309377	0.455346371	NO
HIPP	rs2280803	8:11292542	T	C	.150829	-.115251	.437528	-.033392	.220337	.122465	.122787	.116585	.123199	.121584	.2205031	.349805	.0002708	.7868248	.0724527	.11	.094	.241	1.432623734	0.231336721	NO
HIPP	rs2359710	1:113713030	T	C	.346228	-.655505	.018178	-.491976	.08989	.16793	.160058	.17087	.164871	.170681	.0413914	.0000768	.9154564	.0034477	.599405	.052	.131	.69	0.12802163	0.720492164	NO
HIPP	rs265984	5:174836280	A	C	-.120978	-.081909	-.456402	-.105223	-.254343	.127355	.127614	.120853	.127471	.125706	.3440576	.5221932	.0002489	.4107461	.045263	.116	.109	.284	0.989314112	0.319910069	NO
HIPP	rs2661292	1:163088619	G	A	-.064037	.517657	.144126	.261445	.041473	.145068	.13728	.144589	.143211	.145137	.6597009	.000254	.3208669	.0703981	.7755604	-.575	.312	.066	3.016451939	0.082423613	NO
HIPP	rs284876	1:92171267	A	G	-.426109	-.009905	-.046461	-.220307	-.19503	.116355	.122682	.122612	.121025	.121386	.0003734	.9357883	.7054088	.0712003	.110751	-.155	.127	.222	1.432306215	0.231388431	NO
HIPP	rs2856029	3:60589410	T	C	.443097	.272902	.793015	.401721	.507794	.204156	.206628	.195129	.204868	.202896	.0319473	.1891013	.0000865	.0522099	.0136693	-.183	.276	.506	0.347595577	0.555477382	NO
HIPP	rs2897122	11:97624171	A	G	.100398	.261712	.47379	.302099	.305047	.136175	.134376	.129449	.133668	.133612	.462395	.053797	.0003761	.0256201	.0241854	-.03	.166	.858	0.033236816	0.85533971	NO
HIPP	rs2898280	8:11321292	A	G	-.256785	.216259	-.530816	-.079787	-.376227	.126634	.127264	.119322	.12858	.124122	.0447986	.0918541	.0000194	.536091	.0029855	-.187	.108	.084	2.212814745	0.136868744	NO
HIPP	rs3006917	1:243641971	C	T	.286765	-.107697	.334508	.126003	.692547	.182142	.18375	.181462	.183654	.172812	.1180264	.5589054	.0677373	.493979	.0001069	-.386	.28	.168	2.711663391	0.09961707	NO
HIPP	rs3849994	11:8262401	A	G	-.679066	-.570256	.004084	-.930672	-.499883	.220898	.223448	.229431	.213122	.224847	.0026141	.0119636	.9858286	.0000269	.0280742	.015	.277	.957	0.025653542	0.872749342	NO
HIPP	rs3899452	20:3827265	G	C	.332835	.109469	.111327	.430199	.592683	.170082	.172486	.172476	.168252	.164085	.0526809	.5268606	.5198571	.0118088	.0004447	-.166	.363	.646	0.446380687	0.504058738	NO
HIPP	rs4333447	6:115756918	A	G	-.182941	-.276907	-.209284	-.811807	-.538512	.218359	.217533	.218162	.206077	.213408	.4038092	.2054999	.3393338	.0001377	.0129304	-.239	.259	.355	0.307449397	0.579249571	NO
HIPP	rs4425713	7:52209851	T	C	-.186751	.068254	1.16903	-.028396	.402977	.316954	.317351	.298935	.317402	.315274	.5568311	.8300748	.000153	.9288635	.2036528	.341	.326	.296	1.174648907	0.27844807	NO
HIPP	rs4464832	6:106396774	T	C	-.001339	-.909403	.097123	-.574935	-.041037	.232639	.217322	.23247	.226641	.232609	.9954156	.0000547	.6768486	.0124713	.8602622	-.629	.616	.308	1.164943718	0.280442611	NO
HIPP	rs4543405	6:110795117	G	T	10256	-.147316	.287613	.199859	.855752	.245258	.262176	.261204	.261886	.250628	.0000553	.5752329	.2730553	.4468695	.0008725	-.37	.302	.221	1.813891089	0.178042161	NO
HIPP	rs4782022	16:17303554	G	A	-.0876	-.326363	-.213945	-.501139	-.215172	.135744	.132675	.13457	.128053	.134553	.5199441	.0153238	.1145004	.0001514	.112415	-.041	.138	.765	0.025598709	0.872884253	NO
HIPP	rs4818065	21:41037723	G	A	.088499	.265279	.289964	.607268	.474022	.158306	.156651	.156286	.148502	.152491	.5771789	.0929663	.0660012	.0000786	.0023483	-.271	.23	.238	2.186498945	0.139225462	NO
HIPP	rs4845792	1:152537155	G	T	-.177986	-.405073	-.042216	-.472674	.003905	.120772	.116114	.121799	.113965	.12186	.1431728	.0006797	.7294979	.000063	.974489	-.053	.137	.695	0.310172872	0.577574124	NO
HIPP	rs504850	19:56165475	T	C	-.169859	-.135927	-.040443	-.465951	-.123879	.134928	.135248	.135766	.128984	.135345	.2105168	.3169095	.7663047	.0004441	.3618786	.139	.171	.415	0.938641114	0.332627557	NO
HIPP	rs56069985	9:117569657	A	G	.434715	-1.00698	-.175215	-.121532	.61854	.282463	.270019	.284788	.285021	.279593	.1264337	.0002945	.539558	.6705839	.0288393	.774	.454	.088	1.774653268	0.182807247	NO
HIPP	rs6477489	9:99239841	A	C	.036448	-.673848	-.181862	-.40916	.022361	.168931	.157368	.168146	.164784	.168951	.8295419	.0000375	.2816127	.0144091	.8949283	-.007	.129	.956	0.201081077	0.653849643	NO
HIPP	rs6543198	2:103785019	C	A	.125916	.266613	.050551	.468908	.04867	.136112	.134411	.136519	.129717	.136524	.3567743	.049588	.7118245	.0004404	.7220958	.232	.099	.02	5.112375086	0.023755778	SI
HIPP	rs6669709	1:14342695	G	A	-.173228	-.230191	-.314294	-.221976	-.521294	.15111	.150475	.149202	.150578	.144291	.2539249	.1287088	.037244	.1430584	.0004436	-.292	.149	.05	2.959576407	0.085370303	NO
HIPP	rs6749436	2:236919992	C	T	.0849	.134964	-.013848	.433455	.125376	.117146	.116754	.117396	.110534	.116843	.4700272	.2499919	.9062943	.000147	.2854107	-.039	.122	.748	0.388865105	0.532896555	NO
HIPP	rs6776264	3:73040515	T	C	.102586	.044212	.676713	-.180275	.375514	.174659	.174864	.163638	.174134	.171518	.5580713	.800826	.000066	.3026269	.030506	.05	.222	.821	0.113866704	0.735784174	NO
HIPP	rs6897500	5:116490357	T	C	-.037719	-.191407	.003028	-.459943	-.051162	.133431	.132326	.133475	.126699	.133393	.777903	.1506499	.9819362	.0004175	.7019967	.189	.148	.202	209140861	0.148129435	NO
HIPP	rs710276	14:98525895	T	A	.035811	-.784604	.012203	-.299188	.084246	.224329	.212613	.22435	.222684	.224221	.873438	.0003381	.9567137	.1816281	.7077844	.207	.177	.244	0.581562343	0.445700583	NO
HIPP	rs75853087	6:90964123	T	A	.560329	-.094729	.986754	-.076294	.325694	.264418	.269181	.25381	.26923	.267674	.0361433	.7255187	.0001664	.7773739	.2260851	-1141	.823	.166	1.666193607	0.196769146	NO
HIPP	rs7624534	3:189131013	T	C	.466256	-.25898	.798294	.2314	.21261	.22103	.223846	.212968	.224097	.224252	.036982	.2495883	.0002751	.3038749	.3449918	.143	.701	.838	0.055765025	0.81331923	NO
HIPP	rs7697411	4:182917804	C	A	.578049	.125374	.258528	.295033	.335142	.154841	.163185	.161874	.161353	.160699	.0002905	.4438212	.1128757	.0699597	.0391409	-.028	.27	.918	0.002565905	0.959600621	NO
HIPP	rs7698346	4:45956988	G	A	-.208144	-.803464	.141519	-.670233	-.069751	.213082	.200961	.213537	.204992	.213833	.3306221	.0001107	.5087704	.0014058	.7448478	.524	.412	.204	1.436682423	0.230676952	NO
HIPP	rs7700191	4:102589283	G	A	.146078	-1.10718	.039778	-.171441	-.106538	.276529	.257741	.276826	.276407	.276679	.5982971	.0000356	.8859846	.5362712	.7008756	-.186	.452	.681	0.336878373	0.56163665	NO
HIPP	rs7741666	6:34943538	A	T	-.296319	-.738349	-.277929	-.591544	-.260303	.212977	.203833	.213184	.207786	.213369	.1667025	.0004291	.1948285	.0051946	.224869	-.039	.173	.822	0.203829709	0.651647213	NO
HIPP	rs7926038	11:130449192	C	T	.316557	-.165054	.290652	-.064486	.502712	.12803	.130383	.128541	.131119	.122967	.0148174	.2079961	.025551	.6237506	.000079	-.458	.193	.018	6.49778126	0.01080092	SI
HIPP	rs8037890	15:37166268	T	G	.523947	.074131	.781854	.100372	.530209	.215346	.22049	.208728	.220404	.215218	.0164475	.7372997	.0002777	.6496428	.0151733	-.684	.754	.364	0.75161489	0.385965428	NO
HIPP	rs8101425	19:17070679	C	T	.613341	.014422	.325373	.312748	.299338	.149253	.159404	.156618	.156832	.15705	.0000729	.928061	.0398889	.0484022	.0590418	-.284	.282	.315	0.913114877	0.339289299	NO
HIPP	rs8101768	19:51983034	T	C	-.048859	-.542088	.066167	-.278242	-.037594	.153685	.145568	.153631	.151637	.153711	.7511001	.0003002	.6674686	.0689931	.807202	.074	.16	.643	0.073028275	0.78697759	NO
HIPP	rs915895	6:32190217	T	C	.065342	-.163511	-.491399	-.127102	-.094841	.141007	.140341	.133814	.140655	.140867	.6439195	.2462904	.0003603	.3679944	.5020716	-.138	.241	.566	0.434777612	0.509653911	NO
HIPP	rs9372535	6:119748232	A	G	.45	-.251389	-.057458	-.087439	.223804	.122205	.126866	.128818	.128678	.127296	.0003478	.0498177	.6563749	.4981178	.0812735	.076	.141	.589	0.203230506	0.652125814	NO
HIPP	rs947627	9:130773936	A	T	-.037774	-.656672	.060072	-.372521	.147632	.183981	.173975	.183932	.180844	.183519	.8376728	.0002507	.7445401	.04157	.4227286	.235	.151	.12	1.27707798	0.258443043	NO

## Sheet: MEDU
tissue	snp	allele1	allele2	position	beta_tnfrsf1a	beta_mapk14	beta_cxcl10	beta_nfkb1	beta_ccl2	se_tnfrsf1a	se_mapk14	se_cxcl10	se_nfkb1	se_ccl2	p_val_tnfrsf1a	p_val_mapk14	p_val_cxcl10	p_val_nfkb1	p_val_ccl2	beta_sardinia	se_sardinia	pvalue_sardinia	Q_snp	p_valueQ	outlier
MEDU	rs10281626	A	G	7:43290540	.487898	-.033313	.288496	.254268	.369347	.129185	.136799	.134209	.134799	.132505	.0002513	.8080285	.0336454	.0617372	.0062017	.08	.13	.537	0.109009697	0.74127441	NO
MEDU	rs10795549	A	C	10:7582855	.077347	-.546889	-.019945	-.368537	.087459	.136861	.12738	.137035	.132745	.136809	.5730551	.0000365	.8845299	.0064045	.5238911	.115	.123	.352	1.170664737	0.279264697	NO
MEDU	rs11070968	T	C	15:53550559	.173563	-.491789	-.146225	-.251384	.090179	.125393	.117957	.125691	.124261	.126141	.1689478	.0000589	.2470469	.0453493	.47609	.269	.172	.117	2.674590675	0.101961539	NO
MEDU	rs11209479	T	G	1:69965403	.587563	.215583	-.161949	.405126	.295221	.14985	.158141	.158687	.154929	.157038	.0001491	.1754264	.3095715	.0100998	.0626043	-.486	.294	.099	3.329551978	0.068045408	NO
MEDU	rs1150758	G	C	6:32028149	.160014	-.621736	.125309	-.354154	.215602	.176308	.16733	.176548	.173872	.175801	.3659647	.0003123	.4792582	.0439197	.2225121	.024	.335	.943	0.008007872	0.928695114	NO
MEDU	rs12307273	T	C	12:128654090	.490942	-.081904	.154128	-.034824	.354787	.13171	.139105	.138581	.139274	.135395	.0002995	.5571375	.2683362	.8029934	.0099483	.208	.168	.215	1.162747693	0.280896421	NO
MEDU	rs12443493	A	G	15:47289718	-.142838	-.479506	-.144274	-.340261	-.20108	.134552	.127724	.134539	.131488	.133914	.2906119	.0002723	.2857655	.0108831	.1359056	-.151	.132	.255	0.313497046	0.575542145	NO
MEDU	rs12486302	A	G	3:35987444	-.034972	.098132	.514914	.0928	-.006214	.145685	.145438	.137726	.145468	.145719	.8107071	.501174	.0002878	.5247586	.966059	.072	.204	.725	0.293989811	0.587675037	NO
MEDU	rs12499874	A	G	4:111129756	-.180358	-.178023	-.025294	-.4756	-.030157	.13642	.136446	.137415	.130212	.137407	.1887205	.1945503	.8542752	.0003899	.8266649	-.261	.216	.228	1.290130649	0.256023875	NO
MEDU	rs12510758	G	A	4:14842798	.423968	-.070786	.040336	.039039	.832424	.214773	.218222	.218288	.21829	.204307	.0507345	.7462341	.8537176	.858373	.0000844	.11	.321	.732	0.148437769	0.700032775	NO
MEDU	rs1263572	A	C	7:157429866	.4415	.057377	.164411	.249003	.360299	.114773	.121699	.120863	.11962	.117172	.0001954	.6381885	.1763486	.0395582	.002621	-.111	.169	.509	0.958713819	0.327511143	NO
MEDU	rs12647866	T	C	4:145708686	-.711298	.449684	.142204	-.027996	-.351557	.188123	.1949	.198851	.199268	.196617	.0002475	.0227993	.4759527	.8885121	.0763594	.198	.227	.381	0.747884279	0.387146908	NO
MEDU	rs12991219	C	A	2:194135822	-.138517	-.657184	-.103895	-.788922	.129695	.217253	.208977	.217418	.205044	.217299	.5249887	.0021074	.6336429	.0001948	.5517613	-.198	.432	.647	0.230367309	0.631251608	NO
MEDU	rs13106866	C	T	4:4564743	.403995	-.046202	-.082684	-.097738	.566975	.157366	.161681	.161556	.161485	.153008	.0115118	.7755665	.6097601	.5461887	.0003236	.302	.174	.084	0.804200123	0.369840561	NO
MEDU	rs13253154	G	C	8:109900838	.06026	.137128	.474995	.246535	.172322	.138307	.137837	.131269	.13653	.137499	.6638599	.321861	.0004389	.0735318	.2126095	-.194	.226	.389	0.925780318	0.335961813	NO
MEDU	rs1422472	A	G	5:129074560	.450285	-.066351	.406759	.353893	.735614	.210358	.21435	.211115	.211927	.203368	.034385	.7574572	.05644	.0976167	.0004409	.395	.412	.337	0.280273617	0.596521934	NO
MEDU	rs1531124	A	G	2:33721496	.434171	-.088776	.01156	.104358	.59603	.16606	.170645	.170839	.170569	.161712	.01011	.6038786	.9461662	.5418444	.000347	.219	.161	.172	0.175693728	0.675100404	NO
MEDU	rs16980051	T	C	19:46345886	-.511066	-.093363	-.001772	-.034754	-.164495	.119673	.128373	.128663	.128623	.127761	.0000399	.4685084	.9890369	.7874785	.2004526	-.049	.188	.793	0.155358892	0.693465925	NO
MEDU	rs17060196	G	T	5:161697175	-.366549	-1.13071	.221532	-.719623	-.128047	.256129	.236269	.257548	.249648	.25809	.1550644	5.02e-06	.3914601	.0046952	.6207313	.122	.253	.63	0.677814594	0.410340278	NO
MEDU	rs175284	A	G	20:15211056	.050989	-.071515	.893858	.02019	.087918	.251286	.251243	.237356	.251323	.251199	.8395574	.7764201	.0002613	.9361067	.7269717	-.062	.166	.71	0.002536902	0.959829404	NO
MEDU	rs17649306	A	G	12:44982356	-.423731	-.365868	-.166502	-.580033	-.642488	.179594	.180678	.183171	.175821	.173955	.019962	.0451465	.3652199	.001286	.0003378	-.198	.277	.475	7.56E-05	0.993060575	NO
MEDU	rs1936706	T	C	1:192366691	-.08294	1.15144	.130225	.896778	.036543	.317751	.299487	.317615	.30684	.317825	.7945343	.0001968	.6825485	.0041675	.9086587	.338	.312	.278	0.477339623	0.489629836	NO
MEDU	rs1938746	C	T	11:56643586	-.179467	-.392965	-.083082	-.577047	-.163443	.153667	.150229	.154369	.145061	.15382	.2452234	.0100761	.5914561	.0001209	.2901689	-.28	.159	.078	1.619202464	0.203203028	NO
MEDU	rs2003149	T	C	18:61022791	.263326	.459383	.185098	.491003	.179172	.141925	.137593	.142978	.136656	.143042	.0660587	.0011294	.1980105	.0004795	.2128576	-.163	.161	.31	1.656541322	0.198070955	NO
MEDU	rs2114391	G	A	11:12569519	-.551278	.338723	-.465976	.016654	-.796189	.218894	.222557	.220582	.224744	.212354	.0131375	.1307167	.0367715	.941057	.0002771	.166	.257	.519	1.359572527	0.24361158	NO
MEDU	rs2254210	G	A	12:48273714	-.151528	-.346571	-.190164	-.542642	-.049494	.141021	.138046	.14062	.132538	.141641	.2848078	.0134197	.1788805	.0000783	.7273938	.029	.176	.867	0.070914811	0.790009443	NO
MEDU	rs2349775	A	G	7:8718080	-.156402	-.003448	.58454	.132874	.166443	.167462	.168085	.159161	.167636	.167379	.3522493	.9836675	.0003634	.4295951	.3220773	-.043	.109	.694	0.503700624	0.477878597	NO
MEDU	rs237476	G	T	20:48051382	-.145043	-.062923	-.483949	-.104897	-.217726	.122025	.122622	.114316	.122376	.121098	.2369905	.6088161	.000046	.3931022	.0747671	-.027	.158	.866	0.005887588	0.938837845	NO
MEDU	rs2548147	C	G	5:40152061	.020122	.388389	.011045	.499774	.02384	.130871	.125862	.13088	.122457	.130865	.87807	.002534	.9328934	.0000822	.8557622	.102	.15	.497	0.111575899	0.738357081	NO
MEDU	rs2701880	A	C	13:41150505	-.188927	-.308463	.072034	-.913774	-.200993	.25777	.256782	.258275	.244159	.257692	.4650672	.2320752	.7808094	.0002839	.4369808	-.007	.259	.978	0.178959434	0.672269016	NO
MEDU	rs2718271	C	T	7:74097488	.561998	.054203	-.315022	.118509	.800728	.218661	.224693	.222854	.224482	.212208	.0114199	.8097977	.1601406	.5985528	.0002544	.594	.232	.01	2.162882948	0.141379215	NO
MEDU	rs319301	T	C	7:95604551	-.510158	-.121108	-.04694	-.081623	-.194617	.140788	.148055	.148415	.148286	.147384	.0004312	.4150244	.7523566	.5830644	.1892527	-.187	.196	.338	1.02816317	0.310590477	NO
MEDU	rs327101	C	A	4:187640255	.096302	.727343	.020598	.707093	-.099339	.200218	.188798	.200406	.189455	.200205	.6314237	.0001914	.9183147	.0002945	.6206949	.566	.148	0	1.255137005	0.000395916	SI
MEDU	rs35241254	C	T	1:92569900	.132426	.49138	.028491	.251725	.128048	.139709	.132683	.14022	.1383	.139744	.3451487	.0003261	.8393388	.0712943	.3613917	-.177	.144	.22	2.476912293	0.115528856	NO
MEDU	rs4471947	T	G	20:1608021	-.538056	-.036651	-.019862	-.103348	-.267296	.128771	.138003	.138033	.137714	.135815	.0000569	.791031	.8858351	.454487	.0514236	-.202	.16	.208	1.39926414	0.236846816	NO
MEDU	rs4748301	G	C	10:5648019	.38194	-.003412	.025929	.03404	.555842	.120896	.125947	.125924	.125908	.114987	.0020134	.9784324	.83722	.7873595	4.11e-06	.01	.164	.954	0.619852554	0.431102083	NO
MEDU	rs4884892	C	T	13:71092908	.621387	.168076	.030596	.15682	.382365	.173208	.181823	.182464	.181909	.179029	.0004886	.3571858	.8671243	.3904074	.0347829	.188	.248	.448	0.32566096	0.568225312	NO
MEDU	rs6089789	C	T	20:62731992	-.147826	-.523051	.176224	-.815347	-.351299	.236757	.232168	.23659	.224852	.234916	.5335925	.0261297	.4578576	.0004274	.1374963	.276	.371	.457	1.589747045	0.207362278	NO
MEDU	rs61907761	C	T	12:2362198	.620774	-.07004	.64898	.160079	1.00025	.245646	.252178	.245022	.251827	.234701	.0128353	.781703	.0091969	.5262317	.0000413	-.237	.489	.628	0.812844062	0.367280737	NO
MEDU	rs6776486	C	T	3:59408178	-.041861	-.166857	.557536	.037487	.307686	.156042	.155326	.147334	.156051	.153476	.7889635	.2849269	.0002447	.8105767	.0472953	.222	.105	.034	2.035916283	0.153621584	NO
MEDU	rs6814253	C	T	4:34187940	.155617	-.403064	-.036597	-.761455	.183331	.208184	.205327	.208653	.196448	.207991	.456264	.0520147	.8610721	.0001756	.3798893	-.062	.402	.877	0.011303304	0.915330847	NO
MEDU	rs6862409	A	G	5:79401372	.26106	.201548	.458073	.377288	.362319	.128299	.129212	.123489	.125803	.126179	.0441325	.1215041	.0003192	.0033093	.0048513	.175	.196	.374	0.260145397	0.610020283	NO
MEDU	rs7138679	C	T	12:40378647	-.133102	-.520607	.051514	-.503583	-.073713	.130304	.121713	.130797	.122324	.130706	.3091382	.0000388	.6944108	.0000719	.5738618	.061	.136	.656	0.759553048	0.383468431	NO
MEDU	rs721735	C	T	13:44892338	-.837564	-.017599	-.129517	-.246364	-.371356	.219908	.233137	.232835	.232028	.230601	.0002241	.9399565	.5790964	.2905192	.1100089	.41	.247	.097	2.486661703	0.114815027	NO
MEDU	rs7349373	T	C	2:188959003	-.601037	.131308	-.216692	-.178058	-.853251	.236347	.242487	.241963	.242232	.229619	.0122948	.5891891	.372328	.4637678	.000312	-.157	.453	.73	0.008295583	0.927428951	NO
MEDU	rs75358501	A	G	2:207577855	-.240317	-.34471	-.141795	-.645598	-.180731	.187403	.186005	.188259	.179028	.187974	.2022529	.0663686	.4528472	.0004581	.3383004	.068	.236	.772	0.301996487	0.582633501	NO
MEDU	rs768257	C	A	12:114526489	.186738	.147721	.175094	.440661	.225264	.125045	.12549	.125189	.119476	.124501	.1380325	.241523	.1645675	.0003439	.0729672	-.132	.153	.387	1.628770995	0.201873122	NO
MEDU	rs79519271	A	T	8:11451809	114162	.474244	.515685	.860709	1.23686	.314592	.328915	.328382	.322142	.3115	.0004233	.1520177	.1190264	.0086198	.0001242	.34	.153	.026	0.122754779	0.726065705	NO
MEDU	rs9590821	G	A	13:44901189	-.925204	.252335	-.438772	-.240837	-.458432	.243791	.257306	.255156	.2574	.254861	.0002354	.3287732	.0881461	.351378	.074636	.524	.37	.157	1.691085255	0.19345797	NO

## Sheet: PUTM
tissue	snp	position	allele1	allele2	beta_tnfrsf1a	beta_mapk14	beta_cxcl10	beta_nfkb1	beta_ccl2	se_tnfrsf1a	se_mapk14	se_cxcl10	se_nfkb1	se_ccl2	p_val_tnfrsf1a	p_val_mapk14	p_val_cxcl10	p_val_nfkb1	p_val_ccl2	beta_sardinia	se_sardinia	pvalue_sardinia	Q_snp	p_valueQ	outlier
PUTM	rs10042762	5:103489838	G	A	.056952	-.032378	.486802	-.061355	.248778	.123954	.124024	.116293	.123937	.122077	.6466901	.7944663	.0000526	.6214226	.0436393	-.028	.16	.862	0.052086159	0.819472164	NO
PUTM	rs10055024	5:11149808	C	T	.039777	.047525	.464199	-.024368	.141671	.131828	.131808	.125277	.131857	.131275	.763346	.7190222	.0003138	.8536777	.2825468	-.053	.136	.697	0.136315632	0.711971599	NO
PUTM	rs10061163	5:177665731	C	A	.731363	-.217283	.362659	.144011	.210251	.200179	.209551	.207961	.210048	.209607	.000377	.3017532	.0835991	.4942063	.3177348	.202	.165	.223	0.261713427	0.608945444	NO
PUTM	rs10120389	9:135372852	T	C	.241298	.429478	.134357	.648523	.213587	.188671	.186019	.189508	.180952	.188934	.2032533	.0225711	.4796385	.0004809	.2604037	.32	.189	.09	3.170411273	0.074983562	NO
PUTM	rs10164255	18:70532840	G	T	.158895	-.462366	.177902	-.135329	-.025338	.120246	.113906	.120036	.120473	.121049	.1887387	.0000855	.1407995	.263422	.8345309	.138	.17	.417	0.775336611	0.378571175	NO
PUTM	rs10420809	19:10727014	T	C	.323255	-.577176	-.108386	-.227124	-.118811	.138825	.132182	.141431	.140317	.141365	.0214653	.0000259	.4448887	.1080039	.4022331	.193	.116	.096	1.3881273	0.238721609	NO
PUTM	rs10429616	9:118518733	A	G	.110346	-.437199	.075655	-.169604	-.088262	.122024	.116106	.122232	.121487	.122165	.3675494	.000253	.5370618	.1651306	.4713292	-.108	.2	.589	0.229672794	0.631766553	NO
PUTM	rs10483028	21:36673573	C	T	.589512	-.115136	.228335	.219837	.302937	.154651	.162939	.161997	.162089	.161031	.000214	.4810979	.1611298	.1774201	.0622289	-.024	.13	.851	0.778639493	0.377557554	NO
PUTM	rs10519350	4:136111898	T	G	-.353899	-.24718	.192239	-.646635	-.219423	.175817	.177248	.177783	.169132	.177535	.0462415	.1655881	.281608	.0002053	.218762	.078	.159	.624	0.26769521	0.604882052	NO
PUTM	rs1054774	9:130554998	T	A	-.082782	.441902	.149671	.200489	-.031375	.123342	.117173	.122845	.122273	.123529	.5033411	.0002478	.2253388	.1035456	.7999141	.226	.14	.108	2.993141921	0.083617784	NO
PUTM	rs11103855	9:138279497	T	C	.228519	-.003046	.65963	.170308	.199125	.138689	.140163	.127357	.139346	.139045	.1018834	.9826988	8.49e-07	.223898	.1545745	-.056	.223	.802	0.024962442	0.874460684	NO
PUTM	rs11568351	2:190445194	G	C	.183325	-.043203	.544711	-.073238	.339784	.14941	.150244	.142308	.150152	.147237	.2220946	.7741557	.000202	.6265612	.0226316	.189	.218	.385	0.405633877	0.524193937	NO
PUTM	rs11780160	8:22773302	G	A	-.034582	.022881	-.152104	.058137	-.588643	.162532	.162548	.161999	.162479	.15394	.831848	.888279	.349555	.7210771	.0002049	-.024	.139	.861	0.095891289	0.756817101	NO
PUTM	rs12050188	14:97606052	G	A	-.242871	-.303625	-.036506	-.576414	.243817	.161695	.160885	.163093	.154899	.161684	.1355719	.0614138	.8232455	.0002965	.1340417	-.094	.183	.607	0.720707869	0.395911813	NO
PUTM	rs12424023	12:73582942	C	T	-.233814	-.175095	-.005051	-.505655	-.267496	.138214	.138896	.139762	.132364	.137732	.0931593	.2097587	.9712253	.0002076	.054334	.165	.146	.26	1.041015008	0.307585525	NO
PUTM	rs12461379	19:1140914	T	C	.556462	-.710169	.013191	-.358883	.106277	.200964	.197113	.206938	.204476	.206726	.0064663	.0004503	.9492755	.0816477	.6080801	.626	.359	.081	1.806347983	0.178946945	NO
PUTM	rs12735613	1:118883973	G	A	.002369	-.380848	.000997	-.541714	-.083454	.152127	.148326	.152127	.144333	.151947	.9875985	.011398	.9947824	.0002645	.5838126	.327	.206	.112	1.496752253	0.221171758	NO
PUTM	rs12795576	11:119205830	A	G	.197836	-.46627	-.085902	-.16346	-.153123	.1156	.10936	.116676	.116022	.116133	.0894507	.0000389	.4629397	.1613176	.1897045	.084	.086	.327	0.617794635	0.431867996	NO
PUTM	rs1529028	3:82049826	C	T	-.288982	-.464016	-.125358	-.768729	-.389857	.201278	.198683	.202599	.191095	.199934	.153535	.0210871	.5371905	.0000981	.0533879	-.44	.203	.03	4.864119178	0.027420793	SI
PUTM	rs1559746	8:6613787	T	C	-.084715	.469785	-.068533	.442318	.045834	.11846	.111137	.118542	.112021	.118629	.475839	.0000449	.5641996	.0001295	.6998749	-.193	.137	.158	1.020545093	0.312389747	NO
PUTM	rs1560385	2:109804017	T	C	.364216	-.602295	.307507	-.314938	.169572	.155568	.149631	.156529	.156412	.158175	.0207788	.0000972	.0516509	.0461739	.2857287	-.276	.126	.028	7.20412804	0.007273608	SI
PUTM	rs1666349	3:2348159	T	C	.093759	.119833	.501019	.330712	.237323	.129272	.129103	.121672	.126172	.127817	.4696131	.3550651	.0000684	.0098341	.0656646	-.24	.147	.102	1.434938841	0.230960105	NO
PUTM	rs1670631	11:21288362	C	G	.138468	-.007207	.701483	-.064488	.269936	.191034	.191427	.181025	.191343	.189924	.4698848	.9700268	.0001699	.7366526	.157684	.385	.172	.025	4.276161974	0.038650529	SI
PUTM	rs16838023	2:207053416	G	T	-.020715	.517571	.162292	.246069	.18034	.148739	.141483	.148051	.147139	.147887	.889455	.0003708	.2750711	.0969153	.2249333	.003	.154	.982	0.007766578	0.92977479	NO
PUTM	rs16972294	19:48034780	A	G	.341643	-.495184	.158528	-.347136	.039732	.128507	.124508	.131283	.128391	.131987	.0088574	.0001164	.2294714	.0077958	.7638846	.085	.136	.532	0.003605048	0.952122142	NO
PUTM	rs17276181	4:175074526	A	C	.565041	-.208188	-.001424	.118872	-.10132	.140613	.148137	.149284	.148911	.149014	.0000997	.1623518	.992403	.4262014	.4977792	.068	.116	.555	0.006421676	0.9361296	NO
PUTM	rs17366977	1:163905673	G	A	.575426	-.137137	.047328	.145767	.28302	.135736	.14451	.144961	.144444	.142831	.0000428	.3444364	.7445928	.3148178	.0496946	.163	.167	.329	0.063465746	0.801099741	NO
PUTM	rs1739855	1:1233941	T	C	.058132	.203344	.512483	.138698	.214447	.147981	.146968	.140915	.147559	.146843	.695102	.1689097	.0003998	.3490257	.1466547	.097	.571	.865	0.035638649	0.85026367	NO
PUTM	rs1763983	9:22627742	A	G	-.060191	-.271454	.227668	-.449281	.263288	.127901	.125726	.126408	.121646	.125862	.6387294	.0327226	.0740669	.0003275	.0384414	.534	.113	0	1.626669726	5.50E-05	SI
PUTM	rs1805327	5:34908877	T	C	.560063	.044619	.353673	.1846	1.11764	.256546	.261285	.259424	.260801	.241764	.0308675	.864679	.175199	.4803541	9.18e-06	.294	.282	.298	0.120035883	0.728995575	NO
PUTM	rs2038363	1:101726526	G	A	1.00307	-.56934	.124375	-.050222	.60307	.241128	.252017	.256794	.256992	.251398	.0000582	.0255798	.6289816	.845376	.0178996	-.194	.289	.502	2.220588288	0.13618116	NO
PUTM	rs2114266	18:74022505	G	A	-.252468	-.290252	-.128858	-.530275	-.215908	.149412	.148871	.150649	.143568	.149862	.0935295	.0534167	.3939672	.0003272	.1521287	-.282	.123	.022	5.341493978	0.02082362	SI
PUTM	rs2146195	1:168954713	C	T	-.054013	.355075	-.719461	.221527	-.379019	.200635	.198204	.190268	.199728	.197854	.7882067	.0756007	.000239	.2694632	.0576579	.286	.192	.137	1.990275008	0.158312128	NO
PUTM	rs2170122	4:5723848	T	C	.399752	.161139	.496606	.359091	.740269	.19155	.194281	.189757	.192183	.183398	.038894	.4084297	.0099456	.0639986	.0000932	-.025	.279	.929	0.120962843	0.727992546	NO
PUTM	rs2227503	12:68643698	T	C	.002174	.036006	.662136	.070396	.08756	.193123	.193097	.183968	.193022	.192967	.9910351	.8523767	.0004561	.715937	.6507797	-.12	.14	.393	0.162749236	0.686637872	NO
PUTM	rs2253698	20:1545617	T	C	.030013	.056859	.463918	-.04579	.145683	.129663	.129592	.122984	.129627	.129045	.8173211	.6615866	.000247	.7244927	.2610545	.002	.121	.986	8.51E-05	0.992640994	NO
PUTM	rs2270395	16:50846832	T	C	.281847	-.086872	.236	.135989	.53907	.154346	.156169	.154951	.155893	.148863	.0701888	.5790052	.1302278	.3846777	.0004222	.153	.119	.2	0.541652024	0.46174888	NO
PUTM	rs2523679	6:31434334	C	T	.293496	.485515	.157179	.673348	.192695	.184471	.181251	.185778	.176459	.185514	.1140932	.0083692	.3991125	.0002109	.3009149	-1344	.803	.094	2.742864566	0.097689506	NO
PUTM	rs2734225	3:46410936	G	T	-.140142	-.262517	-.111848	-.473687	-.127445	.137837	.136423	.138041	.13186	.137934	.3112202	.0565549	.4193085	.0004671	.3572612	.137	.125	.276	0.570010993	0.450254548	NO
PUTM	rs2787731	10:63247533	C	T	.268153	.186173	.229493	.240746	.459092	.121248	.122451	.121871	.1217	.116652	.0287821	.1309013	.0619768	.0500718	.0001359	.108	.154	.482	0.070348298	0.790830333	NO
PUTM	rs3181092	1:101204644	G	A	.132558	.051605	.290676	.070999	.522307	.141467	.141881	.139592	.141815	.134176	.3505255	.7166705	.0393196	.617486	.0001593	-.181	.202	.372	1.323259804	0.250007855	NO
PUTM	rs3739330	8:79635864	G	A	.421998	.054306	.140841	.647284	-.003911	.182498	.186238	.185881	.177225	.1863	.0223682	.7710742	.4500366	.0003786	.9832824	.274	.2	.169	2.648475718	0.10364924	NO
PUTM	rs4393295	11:19371907	A	G	.505331	-.105002	-.181336	.063853	-.008412	.138088	.144887	.144292	.145076	.145184	.0003692	.4699583	.2111591	.6605882	.9538879	-.08	.162	.625	1.435473882	0.230873171	NO
PUTM	rs4425713	7:52209851	T	C	.601455	.146168	1.01969	.545462	.693747	.279118	.283878	.269385	.280022	.277427	.033061	.6075197	.0002356	.0536301	.0136698	.341	.326	.296	0.902413356	0.342135425	NO
PUTM	rs4459505	15:36656022	G	A	.652344	-.419062	.193806	-.107326	.496565	.163243	.169163	.172346	.17294	.167504	.0001084	.0145536	.2629144	.5359766	.0036218	.26	.152	.087	0.324285822	0.569043335	NO
PUTM	rs4698874	4:103930511	T	C	-.130048	-.144028	-.083426	-.431895	-.073502	.117776	.117647	.118108	.111962	.11816	.2715957	.2231313	.4812612	.0001812	.5350187	-.061	.11	.579	1.026772751	0.310917863	NO
PUTM	rs4925278	20:60324531	T	C	.104225	.312791	.099256	.244282	.512885	.141324	.13888	.141352	.139958	.134115	.462183	.0260239	.4838466	.0833332	.0002046	-.066	.141	.641	0.746454171	0.387601188	NO
PUTM	rs599323	18:60165701	G	A	.63966	-.094071	.413162	.243639	.387495	.141142	.151898	.147644	.150583	.14819	.0000133	.5368273	.0059373	.1081504	.010007	-.137	.201	.496	1.33205053	0.248440754	NO
PUTM	rs6102059	20:39228784	C	T	-.24573	-.098935	-.354573	-.203192	-.472259	.136607	.138057	.134711	.137156	.131836	.0744228	.4749228	.0095377	.1409601	.0004839	-.173	.216	.422	0.334571929	0.562979292	NO
PUTM	rs61846514	10:62121036	T	C	1.07991	-.127595	.185838	.332532	.684007	.277551	.293409	.293164	.292141	.287286	.0001604	.664394	.5272831	.2571554	.018755	-.259	.393	.51	1.563440028	0.211162244	NO
PUTM	rs61907761	12:2362198	C	T	.387981	.384977	.676724	.210722	.925379	.224792	.224833	.219342	.226643	.212071	.0867877	.0892849	.0024966	.3542626	.0000262	-.237	.489	.628	0.609969018	0.434799476	NO
PUTM	rs62517724	8:79553287	A	T	-.254206	-.338237	.347837	-.679813	-.026571	.179603	.178508	.178363	.170667	.180999	.159405	.0603926	.0533598	.0001138	.8835186	.047	.268	.862	0.009486574	0.922409502	NO
PUTM	rs6545036	2:48589166	A	C	-.034753	-.259177	.077929	-.465632	-.181892	.131822	.129836	.131676	.125217	.130866	.7924877	.0480536	.5550194	.0002993	.1669869	.024	.189	.898	0.011190043	0.915754526	NO
PUTM	rs672468	6:144613822	C	T	.431563	-.192043	-.043416	.0785	.091153	.119938	.124745	.125845	.125711	.125644	.0004577	.1261743	.7306698	.5334525	.469486	.194	.127	.127	0.793061323	0.373176051	NO
PUTM	rs6817713	4:30897052	T	C	-.099777	.01381	.537567	-.041118	.048465	.154229	.154478	.146933	.154439	.154423	.5188366	.9289044	.0003703	.7904861	.7541526	-.336	.196	.087	1.979431538	0.159450306	NO
PUTM	rs6952791	7:106283152	C	T	.145719	.46027	.116492	.359768	.944886	.275437	.272699	.275546	.273886	.262684	.5976955	.0938973	.6731787	.1913588	.0004595	.312	.359	.385	0.318689146	0.572396487	NO
PUTM	rs6982358	8:4816363	C	T	.205006	-.456435	.052999	-.118846	-.134438	.131044	.125949	.132217	.13188	.131762	.1202113	.0004182	.689203	.3692052	.3095193	-.033	.131	.801	0.044082676	0.833699869	NO
PUTM	rs705350	7:90718286	C	T	.209428	-.473455	-.035736	-.15119	-.084567	.12682	.121093	.128135	.12747	.127954	.1011313	.0001495	.7807804	.2378022	.5098644	-.039	.158	.804	0.113183893	0.736548032	NO
PUTM	rs7256672	19:10579474	T	G	.115877	-.448801	.014679	-.333944	-.090199	.131051	.125276	.131447	.12807	.13121	.3782532	.0004834	.9112579	.0102128	.493061	.227	.143	.111	1.715309587	0.190297925	NO
PUTM	rs7507634	19:10436562	C	T	-.348165	-.389167	-.003444	-.644294	-.264656	.182226	.181571	.184826	.175762	.183328	.0583072	.0339934	.9851609	.0003611	.1513079	-.174	.339	.609	0.215354026	0.64260295	NO
PUTM	rs7516108	1:152542229	C	T	.113559	.252613	-.045031	.450779	-.033935	.122975	.121334	.123322	.116723	.12335	.3575345	.0393531	.7156096	.0001783	.7836754	-.096	.161	.549	0.095228535	0.757632508	NO
PUTM	rs7689151	4:150172141	T	C	.44441	-.132547	-.137429	.029743	.052816	.117607	.123483	.123441	.124014	.123954	.0002412	.2851274	.2676763	.810842	.6707579	-.092	.2	.646	0.984690694	0.321043487	NO
PUTM	rs7846129	8:19118797	A	C	.144279	.186173	.11983	.485139	.152139	.125951	.125518	.126153	.119056	.125878	.254149	.1404886	.343977	.0000806	.229055	-.078	.122	.519	0.043647369	0.834511059	NO
PUTM	rs7848268	9:38382340	G	A	-.05686	-.422096	-.098662	-.518443	-.299608	.1518	.147194	.151632	.144749	.149539	.7086031	.0048438	.516435	.0004848	.0472476	.041	.206	.841	0.002987404	0.956411607	NO
PUTM	rs79412679	14:81282840	G	A	-.206352	.214355	.755626	-.07203	.28611	.212501	.212438	.202475	.213192	.211772	.3333609	.3148832	.0002854	.7360224	.1790875	-.274	.724	.705	0.104291087	0.746739693	NO
PUTM	rs9824398	3:186381578	C	T	-.046901	.187395	.479796	.110318	.120312	.123987	.122937	.116522	.12367	.123597	.7058585	.1299179	.0000685	.3740602	.3321913	-.185	.169	.276	0.705695371	0.400876559	NO

## Sheet: SNIG
tissue	snp	position	allele1	allele2	beta_tnfrsf1a	beta_mapk14	beta_cxcl10	beta_nfkb1	beta_ccl2	se_tnfrsf1a	se_mapk14	se_cxcl10	se_nfkb1	se_ccl2	p_val_tnfrsf1a	p_val_mapk14	p_val_cxcl10	p_val_nfkb1	p_val_ccl2	beta_sardinia	se_sardinia	pvalue_sardinia	Q_snp	p_valueQ	outliers
SNIG	rs10926905	1:243049130	G	A	-.055707	-.082984	-.529706	-.108353	-.175462	.152865	.15274	.143405	.15258	.151948	.7163197	.5881448	.0003621	.479287	.2509706	-.27	.242	.264	1.29252316	0.255583485	NO
SNIG	rs10932078	2:205486018	T	C	.562292	.0113	.3221	.014756	.294169	.150187	.160463	.157168	.16046	.15772	.0003042	.9440001	.0430677	.9269133	.0651238	-.03	.217	.889	0.141982638	0.706317903	NO
SNIG	rs11102159	1:111324727	C	T	-.114108	-.608361	.134768	-.487628	-.001635	.164277	.152906	.164119	.157216	.164677	.488929	.0001321	.4135292	.0025074	.9920983	-.194	.132	.143	3.207611451	0.073296411	NO
SNIG	rs1110464	6:30296071	T	C	-.233811	.078	-.138367	-.043357	-.560392	.149338	.150972	.150534	.151112	.140292	.1206217	.6065513	.3602402	.7747766	.0001247	-.101	.218	.643	0.006204919	0.937214527	NO
SNIG	rs11120921	1:7485306	C	T	-.250924	-.725165	.000899	-.607866	-.161756	.191447	.178819	.193101	.183182	.192416	.1930014	.0000999	.9962932	.0012677	.4025645	-.153	.286	.594	0.544079879	0.460746793	NO
SNIG	rs11130399	3:54249650	G	T	-.466866	-.046688	-.66889	-.184757	-.475227	.160465	.167119	.153073	.16615	.160217	.0044712	.7805427	.0000307	.268838	.0037799	.04	.143	.778	0.00405934	0.949198791	NO
SNIG	rs11190378	10:101799754	T	C	-.217345	-.110367	-.173837	-.048028	-.52828	.142215	.143454	.142818	.143801	.133728	.129629	.4435164	.2264243	.7390974	.0001463	-.099	.173	.57	0.057300527	0.810814593	NO
SNIG	rs11401	16:28602991	A	G	-.078232	-.598407	.15925	-.457296	-.098713	.173607	.163047	.173047	.167598	.173502	.653245	.0003928	.3596674	.0075287	.5706829	-.132	.22	.547	0.420477948	0.516698654	NO
SNIG	rs11611847	12:112647772	T	C	.849947	-.070113	-.006254	.034644	.238642	.212816	.229212	.229319	.229294	.228062	.000125	.7603321	.9782965	.8802127	.29793	-.221	.481	.645	0.007285772	0.931977789	NO
SNIG	rs11740152	5:81703859	G	T	-.096369	.015891	-.605237	-.102533	-.203792	.150831	.151133	.138361	.15079	.149747	.5243495	.9164718	.0000302	.4981079	.1766322	-.037	.132	.779	0.105230464	0.745640932	NO
SNIG	rs11765836	7:17733754	A	C	.082709	-.509206	-.007755	-.757626	-.229261	.199612	.193119	.199783	.184705	.198452	.6795148	.0097199	.9691125	.0000842	.2507705	-.698	.592	.238	1.034265662	0.309158888	NO
SNIG	rs12212067	6:108981196	T	G	.462839	.41371	.033964	.682458	.764364	.198518	.19961	.203866	.192012	.188869	.0217551	.0408088	.8680235	.0005828	.000103	.103	.147	.483	0.027753484	0.867689697	NO
SNIG	rs13081634	3:146147829	A	G	-.157091	-.327344	-.106959	-.49347	-.147283	.144263	.141346	.144726	.136387	.144368	.2788328	.0226263	.4616281	.0004693	.3101246	.25	.107	.02	4.708277313	0.030017717	SI
SNIG	rs13093600	3:28051756	T	C	.096154	.450488	.112496	.509042	.140629	.149792	.143112	.149677	.141115	.149436	.5224109	.0021742	.454078	.0004871	.3489631	.016	.159	.918	0.017438372	0.89494124	NO
SNIG	rs13219796	6:90657021	C	T	.219005	.037198	1.13434	.14931	.491893	.297815	.298604	.27601	.29825	.294507	.4638511	.9011132	.0000817	.6177503	.0980341	.15	.386	.699	0.159088617	0.689996994	NO
SNIG	rs13397414	2:154231414	A	G	.079558	.644929	-.136097	.445338	.116801	.186173	.174708	.185842	.18089	.185975	.6700631	.000365	.4656989	.0155478	.5314181	-.203	.218	.351	0.716212689	0.397389033	NO
SNIG	rs1561817	8:26535586	G	A	-.475295	.116864	-.035204	.137663	-.161638	.127464	.135613	.136075	.135416	.135148	.0003206	.3909105	.7963946	.3118247	.2345514	.205	.109	.06	0.869730489	0.351029932	NO
SNIG	rs1684978	8:116009906	G	A	.375755	.135275	.241153	.367651	.78207	.221312	.224099	.223199	.22145	.210302	.0926771	.547464	.2825714	.100038	.000332	-.312	.422	.46	0.931490946	0.334475803	NO
SNIG	rs16875141	5:5248501	C	A	-.575844	-1.00216	.203891	-.728279	-.300211	.269157	.256223	.274545	.265401	.273651	.0348591	.0001684	.4594527	.0072057	.2752769	.294	.446	.51	0.140158261	0.70812373	NO
SNIG	rs17063245	6:134313173	A	G	-.000635	-1.02954	.008541	-.457682	-.546697	.302894	.284672	.302893	.299381	.297869	.9983321	.0004719	.9775609	.1295122	.0694541	-.585	.623	.348	0.666988195	0.414103634	NO
SNIG	rs17206048	5:82923046	C	T	.5296	.118445	.066823	.532424	.222314	.145933	.15488	.155192	.14583	.153722	.0004522	.4462394	.6677072	.0004195	.1512779	-.076	.139	.584	0.000915614	0.975860408	NO
SNIG	rs175284	20:15211056	A	G	.409686	-.056984	1.2542	.053413	.323788	.278191	.281163	.251389	.28117	.279332	.1440094	.8398057	2.60e-06	.8497235	.2491824	-.062	.166	.71	0.091548055	0.762218272	NO
SNIG	rs17639203	3:33458075	T	G	.919465	.488645	.217037	.652107	1.20419	.307427	.317236	.320273	.314254	.297327	.0035107	.1266729	.499566	.0405708	.0001018	.424	.246	.084	2.34324945	0.125826839	NO
SNIG	rs17648940	15:27516568	G	A	.191241	-.908453	-.170084	-.265406	-.078673	.266596	.25121	.266741	.265953	.267171	.4748499	.0004723	.5251815	.3207404	.769017	-.117	.239	.625	0.273137595	0.60123477	NO
SNIG	rs1946352	8:75472647	A	G	-.099216	.283783	-108612	.229388	-.038463	.281045	.279771	.259171	.280275	.281195	.7248191	.3128944	.0000605	.4150723	.8914798	.36	.211	.088	1.576603737	0.209250577	NO
SNIG	rs1991979	4:147148747	A	G	.118231	.350449	.22826	.585816	.199801	.159824	.156347	.158615	.149058	.159002	.4611971	.0272275	.1532803	.0001574	.2118571	.155	.151	.304	0.842761865	0.358608069	NO
SNIG	rs2060860	16:80639640	T	C	-.13206	-.720304	.238987	-.615181	-.044127	.185365	.171159	.184281	.175253	.185787	.4778713	.0000566	.1976928	.0006756	.8127501	.057	.117	.625	0.024664978	0.875204752	NO
SNIG	rs2170122	4:5723848	T	C	.294487	.251941	.126592	.188501	.822037	.211062	.211617	.212747	.212283	.196462	.1660583	.2366779	.5531766	.3767088	.000062	-.025	.279	.929	0.239078545	0.624872432	NO
SNIG	rs222541	6:95231163	G	C	-.492452	-.122063	-.042694	-.25503	-.401105	.135071	.143329	.143789	.141551	.138089	.0004269	.3964761	.7671477	.0746397	.0045344	.255	.168	.128	1.679240566	0.195025394	NO
SNIG	rs2272403	3:11073249	G	A	.301894	.08789	-.163767	.737279	-.033786	.213294	.21526	.214812	.202298	.215415	.1600935	.6839387	.4476486	.0004289	.8756905	-.045	.212	.833	0.00204937	0.963892124	NO
SNIG	rs2413598	22:39950172	T	G	-.335797	-140872	-.068984	-124448	-.360519	.368761	.342167	.370238	.34854	.368526	.3647136	.0000796	.8525724	.0005517	.3303235	-.12	.453	.791	0.150197399	0.698346788	NO
SNIG	rs2528691	7:111228448	A	G	-.055879	-.388652	.041669	-.458701	-.20573	.129628	.123731	.129682	.121284	.128092	.6673521	.0022197	.7486495	.0002663	.1114347	.068	.207	.742	0.25792706	0.611547882	NO
SNIG	rs2538470	7:148220448	G	A	.516163	.298497	.216452	.446977	.385204	.139218	.145509	.146968	.141614	.143436	.0003452	.0428686	.1439803	.0021175	.008492	.139	.159	.382	1.539683797	0.214664877	NO
SNIG	rs2673289	2:147771040	C	T	-.129295	.481444	.208947	.38035	.151518	.135178	.126888	.134167	.130309	.134944	.3411594	.0002551	.1225747	.0043495	.2642281	-.033	.157	.834	0.233793591	0.628725094	NO
SNIG	rs283741	8:128252993	T	C	-.29689	-.018216	-.065031	-.193935	-.542705	.146838	.149827	.149696	.148566	.139559	.0458858	.903478	.6649303	.1947892	.0001825	.065	.158	.678	0.677587156	0.410418819	NO
SNIG	rs2908434	17:47725181	T	C	.315922	.453243	.037432	.619452	.236646	.163631	.160338	.166641	.15462	.164978	.0563811	.0056892	.8227344	.0001195	.1546062	.184	.132	.164	2.493200582	0.114338993	NO
SNIG	rs3767333	1:165372404	G	A	.320275	.604881	.250376	.668671	.351031	.158333	.149699	.1596	.146932	.157673	.0457912	.0001054	.1198923	.0000152	.0282598	-.027	.14	.847	0.000233832	0.987799572	NO
SNIG	rs3807031	6:30033884	C	A	-.213866	-.060389	-.133306	-.139757	-.563649	.15512	.156484	.156027	.15597	.145997	.17109	.7003893	.394959	.3724009	.0002017	.071	.361	.844	0.18256559	0.669177621	NO
SNIG	rs3845453	1:182115278	C	T	.408989	.140803	-.454696	.174883	.769116	.211484	.214976	.210539	.214723	.201097	.0559808	.514006	.0332125	.4173366	.0002292	.115	.218	.597	9.96E-05	0.992037361	NO
SNIG	rs388349	20:15374019	C	T	-.386022	-.88725	-.320108	-.67317	-.383474	.242321	.228632	.243289	.235896	.242361	.1143429	.0001879	.191295	.0052634	.116784	-.324	.282	.251	1.952126272	0.162357909	NO
SNIG	rs4463705	1:198436652	A	G	.275806	-12735	.412242	-.894433	-.394532	.369263	.34748	.367977	.359226	.368173	.4568891	.0003999	.2653001	.014444	.2865086	-.418	.478	.381	0.295727654	0.586573279	NO
SNIG	rs4592016	8:68995746	A	G	-.491204	.068905	.048253	-.173299	-.341775	.133195	.14188	.141967	.140978	.137834	.0003695	.6282828	.7346578	.2218861	.0148412	-.058	.158	.713	0.297070532	0.585724789	NO
SNIG	rs4925278	20:60324531	T	C	.24989	.379745	.143194	.440432	.527621	.150856	.148094	.152254	.146387	.143445	.1007918	.0118434	.3492535	.0033273	.000382	-.066	.141	.641	0.678653969	0.410050611	NO
SNIG	rs6537584	10:50124080	C	A	.514236	.287649	.195472	.394538	.183017	.126573	.133627	.135299	.130842	.135475	.0000972	.0337777	.1516889	.0032609	.1797989	-.113	.146	.439	0.000845925	0.976796961	NO
SNIG	rs6715150	2:174755558	G	A	-.096946	-.532542	-.251208	-.400076	-.069123	.152727	.143374	.150941	.147661	.15288	.5270469	.0003372	.0992194	.0079439	.6521595	.173	.127	.174	0.839764053	0.35946426	NO
SNIG	rs6967991	7:106072673	C	T	-.074346	-.427359	-.124394	-.497778	-.276035	.141516	.135048	.141161	.132589	.138971	.6005122	.002064	.3803338	.0002934	.0497677	.184	.181	.311	1.474608175	0.224620032	NO
SNIG	rs7220465	17:78260011	G	A	.264944	.617672	-.111908	.291934	.187584	.155013	.144515	.156881	.154523	.15615	.0905529	.0000442	.4773184	.0617833	.2324975	-.368	.15	.014	3.932806686	0.047352852	SI
SNIG	rs7281501	21:17658152	T	G	.291824	.355365	.770541	.266742	-.012371	.222587	.221652	.210732	.222905	.224508	.1928722	.1120637	.0004117	.2342965	.9561664	-.116	.366	.751	0.016261327	0.898528917	NO
SNIG	rs72832359	6:20815892	A	G	.552208	.030942	.341869	.418951	.86818	.234277	.240741	.238297	.237051	.224394	.0203879	.8979901	.1545429	.0802516	.0001958	-.239	.287	.406	1.175674039	0.278238438	NO
SNIG	rs73196883	8:10860265	G	A	.317665	.544398	-.061023	.9576	-.010143	.279403	.275847	.281154	.26424	.28122	.2583078	.0512209	.8286191	.0004601	.9713005	-.347	.538	.519	0.257378017	0.611927241	NO
SNIG	rs7808025	7:50576903	G	A	.218939	.46141	.033681	.602591	.375829	.174391	.169546	.175741	.165011	.171668	.2122713	.0076805	.8484085	.0004183	.0309261	.096	.275	.726	0.050381119	0.82240142	NO
SNIG	rs78304225	14:81207012	G	C	-.331331	-1.07841	-.101959	-.66061	-.431642	.271856	.251531	.273697	.265719	.270431	.2258269	.000042	.7102988	.0145887	.1136479	.144	.429	.738	0.044380907	0.83314653	NO
SNIG	rs7963488	12:3347272	C	T	.141153	-.543767	.10403	-.190364	.078582	.15992	.15096	.160207	.159404	.160354	.3795668	.0004958	.5176194	.2352436	.6251793	-.04	.195	.837	0.077719207	0.780412399	NO
SNIG	rs8051218	16:87436463	T	C	.542658	.567771	.398492	105918	.657203	.30422	.303757	.306465	.29016	.30193	.0775255	.0645561	.196521	.0004205	.0318826	.048	.279	.864	0.014677733	0.903570883	NO
SNIG	rs917935	3:137533232	A	T	-.167821	-.723831	-.160024	-.579513	-.359819	.205055	.192457	.205118	.197332	.202544	.4150831	.0002866	.4371605	.004125	.0787235	.006	.212	.977	0.002514011	0.96001089	NO
SNIG	rs9790440	4:5711334	G	A	.061007	.266251	.174755	.107904	.551668	.158205	.156046	.157347	.157952	.148298	.7006039	.0911	.2694131	.4961107	.0003306	-.004	.155	.981	0.416608857	0.518634027	NO
SNIG	rs983963	3:68376852	C	T	.526177	.315833	.43543	.363116	.755504	.208749	.212991	.21085	.212229	.201513	.0133126	.1412919	.0415251	.0902187	.0002987	.119	.172	.49	0.371994892	0.541918884	NO
SNIG	rs989248	5:39526442	A	G	-.063617	-.571173	-.034984	-.598873	.089596	.162153	.151787	.162241	.150705	.162029	.6956622	.0002846	.8297225	.0001344	.5815372	.245	.116	.035	2.405587688	0.120902712	NO

## Sheet: TCTX
tissue	snp	position	allele1	allele2	beta_tnfrsf1a	beta_mapk14	beta_cxcl10	beta_nfkb1	beta_ccl2	se_tnfrsf1a	se_mapk14	se_cxcl10	se_nfkb1	se_ccl2	p_val_tnfrsf1a	p_val_mapk14	p_val_cxcl10	p_val_nfkb1	p_val_ccl2	beta_sardinia	se_sardinia	pvalue_sardinia	Q_snp	p_valueQ	outlier
TCTX	rs10003855	4:101975750	A	G	.317918	-.202739	113715	-.122703	.524798	.284219	.285119	.265692	.285509	.281585	.2656164	.4784571	.0000385	.6681545	.0648674	-.63	.406	.121	3.006168297	0.082948157	NO
TCTX	rs10061163	5:177665731	C	A	.743443	-.176505	.838162	.073574	.611572	.210577	.220908	.207514	.221406	.214173	.0005942	.4259105	.0000963	.7402534	.0050851	.202	.165	.223	2.578739853	0.108307855	NO
TCTX	rs10089950	8:53330550	C	T	.42312	-.187312	.566662	.173945	.607031	.150426	.154461	.146334	.154594	.144943	.0057615	.2276937	.000178	.2628196	.0000548	.155	.262	.555	0.427523584	0.513206596	NO
TCTX	rs10494704	1:194264817	T	C	-.386205	-.56433	-.239399	-1.2225	-.397398	.292951	.290471	.294288	.27262	.292823	.1899695	.0544413	.4175926	.0000172	.1773535	.364	.535	.496	0.113642866	0.736034299	NO
TCTX	rs10815051	9:4644477	C	T	-.158028	.230696	-.520865	.044474	-.322582	.141487	.140632	.133841	.14218	.139078	.2663237	.103603	.000166	.754989	.0221063	-.202	.16	.208	0.973387982	0.323836677	NO
TCTX	rs10886462	10:121105311	A	G	-.03765	.539533	.03221	.531371	.319637	.150271	.141794	.150282	.142057	.147378	.8026041	.0002271	.8306625	.0002859	.0321199	-.249	.163	.127	2.02604002	0.154623035	NO
TCTX	rs11018628	11:89206511	T	C	.931909	-103805	.340424	-.488591	.457473	.248579	.244957	.261196	.259179	.259664	.0002775	.0000453	.1950218	.0618903	.0807164	-1516	1.1	.168	1.637141981	0.200718051	NO
TCTX	rs11085020	19:3446107	T	C	.086799	.289962	.136558	.486517	.202303	.14064	.138295	.140302	.133495	.139622	.5383235	.0381751	.3324066	.000401	.1500308	-.251	.142	.077	2.008170523	0.156453887	NO
TCTX	rs11130399	3:54249650	G	T	-.519319	.226844	-.545205	-.005878	-.369107	.134045	.140831	.133164	.142383	.138234	.0001769	.1099285	.0000783	.9671414	.0086604	.04	.143	.778	0.008091493	0.928324782	NO
TCTX	rs11190378	10:101799754	T	C	-.338731	-.173804	-.313935	-.473494	-.46959	.123709	.126595	.124267	.119868	.119999	.0071452	.1724058	.0128633	.0001339	.0001534	-.099	.173	.57	0.904740721	0.341513722	NO
TCTX	rs115545114	1:197827855	G	T	.740871	-.08021	1.1769	.035886	.429907	.281908	.290015	.268933	.29009	.287374	.0097389	.7825967	.0000264	.9017596	.1373504	-.393	.353	.266	0.867770516	0.351573264	NO
TCTX	rs11564235	12:40829121	T	A	.087487	.608548	.175682	.294713	.157765	.174167	.165028	.173596	.172212	.173743	.6163868	.0003448	.3136203	.0896693	.3657251	.418	.16	.009	7.502307448	0.006161999	SI
TCTX	rs11815437	10:98667529	T	C	.277356	.103577	.448898	.410217	1.05693	.294003	.294964	.292186	.292672	.278473	.3474306	.7261072	.1271541	.1636736	.000235	.197	.299	.51	0.27718762	0.598550503	NO
TCTX	rs12355180	10:19303448	C	A	.452589	.387815	.863634	.460644	.497547	.248767	.249701	.239292	.248641	.248032	.0714185	.1230952	.0004534	.0664526	.0471655	-.135	.335	.687	0.061339732	0.804390834	NO
TCTX	rs12608899	19:30071417	A	G	.433219	-.163377	.446343	.214871	.524862	.135056	.140057	.13469	.139461	.132248	.0017262	.2457819	.0012252	.1260851	.000125	-.212	.142	.135	1.362334034	0.243133382	NO
TCTX	rs13036259	2:130161952	T	C	.237729	.137485	.121349	.266441	.450331	.12833	.129576	.129714	.127847	.123362	.0664766	.2908604	.3514532	.039331	.0003926	.075	.131	.567	0.65492941	0.418355781	NO
TCTX	rs13098021	3:149301605	G	A	-.240334	.019317	-.22397	-.205362	-.486268	.130136	.132007	.130386	.130647	.12413	.0673049	.883909	.0884877	.1186788	.0001511	-.074	.124	.549	0.479267664	0.488754222	NO
TCTX	rs1325478	6:95028476	A	G	-.282223	-.096775	-.275613	-.338906	-.475279	.134914	.137122	.13503	.133794	.130199	.0386122	.4817411	.0434889	.0126312	.0003927	-.061	.201	.762	0.23914762	0.624822427	NO
TCTX	rs1548426	11:2279711	G	A	-.410077	.116989	-.121486	-.153125	-.703933	.178712	.182368	.182343	.182139	.170704	.0235373	.5224552	.506564	.4022289	.00007	.555	.262	.034	3.888556642	0.048616188	SI
TCTX	rs16869462	7:97758335	G	A	.279862	-.78103	-.057092	-1.0231	.482168	.284561	.276461	.285686	.269626	.282236	.3273976	.0055589	.8419518	.0002358	.0902164	-.035	.313	.912	0.182726996	0.669040102	NO
TCTX	rs16875141	5:5248501	C	A	.053246	-.903673	-.001632	-.623242	-.036617	.265035	.251571	.26508	.258743	.265059	.8411229	.0004809	.9950981	.0175684	.8903612	.294	.446	.51	0.276980582	0.598687114	NO
TCTX	rs1688615	6:119049344	G	A	-.474538	.331199	-.274016	-.00334	-.291168	.125213	.129095	.130235	.132676	.129917	.0002398	.0115648	.0375192	.9799577	.0269001	.001	.148	.993	0.214642586	0.643152675	NO
TCTX	rs16980091	19:46375779	C	T	.091994	-.388558	.435204	-.804577	-.19173	.218154	.215345	.214581	.205258	.217599	.6740228	.0737484	.0448148	.0001497	.3800629	-.067	.336	.842	0.193059932	0.660381972	NO
TCTX	rs17238461	15:56122741	A	C	.368921	-.032845	.891138	-.040321	.374544	.230103	.232597	.217539	.232587	.230025	.1115669	.8879457	.0000776	.8626695	.1061562	-.046	.258	.857	0.061670181	0.803875362	NO
TCTX	rs17562357	3:146630008	C	T	.599772	.613933	1.00418	.51445	.679516	.289863	.289609	.280137	.291261	.288355	.0407338	.0361306	.0004935	.0799563	.0201089	.298	.298	.318	1.444910401	0.229346381	NO
TCTX	rs17614714	3:188429782	C	T	.503111	-.205139	.441624	.284712	.680271	.17924	.184204	.18062	.183297	.17417	.0058613	.2677097	.0159737	.1230566	.0001576	-.143	.203	.48	0.194155362	0.659480416	NO
TCTX	rs1805377	5:82648943	G	A	.467169	-.685346	.16313	-.226394	.214416	.19242	.186752	.19663	.196094	.196209	.0167116	.000367	.408438	.2506393	.2767298	.004	.227	.987	0.072019117	0.788419319	NO
TCTX	rs2277289	11:118182660	T	C	.301873	-.066592	.553097	-.014911	.2596	.151243	.153673	.145047	.15379	.151912	.0482626	.6655675	.0002205	.9229272	.0901249	-.04	.148	.786	0.05246172	0.818833758	NO
TCTX	rs2292274	1:163292040	T	C	.593215	-.353581	.375387	.051453	.296422	.131398	.138581	.13809	.142304	.139722	.0000152	.0120172	.0075575	.7183246	.0359885	-.343	.182	.06	1.765578943	0.183930167	NO
TCTX	rs232812	1:59079248	T	C	-.200224	-.646734	-.248283	-.714612	-.289837	.194877	.186399	.194404	.184269	.193911	.3063341	.0007305	.2040768	.0001744	.1376886	-.38	.354	.284	1.719699614	0.189731716	NO
TCTX	rs2839045	21:47323928	T	G	.298271	.233945	.269703	.556696	.567819	.14314	.144159	.143624	.136384	.135992	.039358	.1073171	.0628924	.000082	.0000575	.071	.145	.626	0.765239327	0.381693846	NO
TCTX	rs2913488	5:173782819	C	T	1.00687	-.068541	.642073	.366328	.669949	.2533	.269788	.263253	.267729	.262659	.0001222	.7998979	.0162302	.1738468	.0120434	.166	.316	.599	1.196423611	0.274037657	NO
TCTX	rs3001167	1:194530914	A	G	.579422	-.881603	.313903	-.372823	.345109	.18617	.175744	.191537	.190633	.191078	.0023332	1.90e-06	.1039291	.0528828	.073471	-.146	.33	.659	0.097126522	0.755305556	NO
TCTX	rs34962978	1:93290643	T	C	.73725	.065232	.929441	.0822	.3549	.226913	.236852	.220798	.236807	.234646	.0015119	.7834846	.0000505	.729126	.1331048	.285	.359	.427	1-098868171	0.294514628	NO
TCTX	rs35408395	17:12665473	G	T	1.04963	.078309	.926446	.2361	.937631	.289922	.305645	.293488	.304951	.293184	.000436	.7982405	.0020298	.4403595	.0017799	-.462	.537	.39	0.386473662	0.534158844	NO
TCTX	rs35678237	4:138449244	C	T	.401983	-.148308	1.26925	-.193496	.582229	.329737	.331541	.310384	.331342	.32743	.2252567	.6554641	.0000797	.5603603	.0779715	-.176	.279	.528	0.81790143	0.365794454	NO
TCTX	rs3745540	19:51535130	G	A	-.10477	.458601	.165334	.220202	.0301	.122641	.115486	.122069	.121326	.122991	.3946953	.000124	.178211	.0720924	.8070902	.077	.163	.635	0.135108618	0.713192961	NO
TCTX	rs41291179	2:56216090	A	T	.17732	-.897756	.144903	-.781775	-.037455	.25784	.244667	.258013	.248046	.258338	.4929954	.0003676	.5754563	.0020616	.8849711	.237	.263	.369	0.468340032	0.493751824	NO
TCTX	rs4416191	2:14579016	T	C	-.09885	-.153899	.13732	-.447742	-.090376	.128731	.128268	.128429	.122236	.128784	.4441034	.232633	.2871679	.0003759	.4842205	.087	.172	.613	0.002056008	0.963833739	NO
TCTX	rs595619	4:130541634	G	A	.017432	-.956853	.472621	-.400595	-.112833	.269858	.254952	.266302	.267309	.269661	.9486059	.0002735	.078539	.136666	.676403	.111	.204	.585	0.039594388	0.842275741	NO
TCTX	rs61907761	12:2362198	C	T	.674449	.450304	.780687	.828752	.895872	.220068	.22491	.217045	.215517	.213209	.0027052	.0475817	.000473	.0001963	.000052	-.237	.489	.628	0.063842708	0.800522347	NO
TCTX	rs6739633	2:13028547	C	T	-.212636	.030552	-.488112	-.219503	-.37674	.126901	.128384	.120225	.126801	.123601	.0964865	.8123153	.000089	.0860747	.0028484	-.011	.159	.942	0.004898262	0.944203539	NO
TCTX	rs6782058	3:112936907	C	T	-.349523	-.069209	-.253195	-.216937	-.568503	.137982	.141571	.139769	.140289	.131609	.0126293	.6258511	.0726244	.1247176	.0000329	.128	.129	.324	0.529372022	0.466870994	NO
TCTX	rs6970379	7:17126744	A	G	-.520789	.136512	-.294923	-.114078	-.175253	.132311	.140233	.138134	.140404	.139864	.0001411	.3323297	.0348425	.4181544	.2126959	.293	.141	.038	1.664399509	0.197010356	NO
TCTX	rs71325099	3:46012694	G	T	.541083	-.054955	.246189	.187434	.321982	.148666	.156773	.155196	.155896	.154005	.0004078	.7265643	.1153677	.2316741	.0387185	-.787	.419	.06	2.605477792	0.106495057	NO
TCTX	rs726660	12:113001214	T	C	-.256208	-.463334	-.258876	-.711694	-.555681	.185937	.18248	.185906	.175513	.180263	.1708568	.0124263	.1664085	.0000907	.0025594	-.073	.206	.723	0.456272752	0.499371079	NO
TCTX	rs7337475	13:98942230	A	G	-.066202	.521872	.164301	.486543	.100532	.13467	.125879	.13395	.127083	.134488	.6239344	.0000644	.2224435	.0002087	.4562521	-.17	.131	.195	1.324948549	0.249705868	NO
TCTX	rs7337475	13:98942230	A	G	-.066202	.521872	.164301	.486543	.100532	.13467	.125879	.13395	.127083	.134488	.6239344	.0000644	.2224435	.0002087	.4562521	-.17	.131	.195	1.324948549	0.249705868	NO
TCTX	rs7537470	1:59002221	T	C	.264335	.617311	.948837	.521384	.279909	.220158	.214032	.203401	.216202	.219993	.2323086	.0046723	8.27e-06	.0174395	.2057699	.113	.299	.705	0.219359697	0.639528231	NO
TCTX	rs7581371	2:180612497	G	A	.357561	-.721961	.254492	-.229125	.172033	.202603	.194129	.20393	.204186	.204665	.0802014	.0003086	.2145448	.2641024	.4023113	.443	.179	.013	6.592715142	0.010239689	SI
TCTX	rs7589635	2:86579685	T	G	.587071	-.274832	.214375	.004602	.397002	.158998	.166074	.166833	.168005	.163948	.0003391	.1006285	.2013417	.9781936	.0169918	-.299	.196	.127	1.082980456	0.298031763	NO
TCTX	rs7700191	4:102589283	G	A	.578332	-100006	.226912	-.51274	.181012	.235617	.223218	.240695	.236912	.241027	.0155784	.0000175	.3477575	.0324756	.4541582	-.186	.452	.681	0.087653136	0.767182181	NO
TCTX	rs7810922	7:101597464	A	G	.598794	-.056409	.34492	.158922	.458722	.155205	.1647	.161667	.164126	.159231	.0001875	.7325935	.034971	.3348966	.0047188	-.218	.2	.276	0.355049461	0.551268577	NO
TCTX	rs79000440	1:197376813	G	A	.726652	-.217474	.929224	-.192991	.264814	.264112	.271779	.258627	.271937	.27142	.006881	.4252236	.0004796	.4793073	.3312443	-.382	.3	.203	1.067311618	0.301553478	NO
TCTX	rs7942160	11:5721717	G	A	.051823	.480557	.101384	.62723	.19169	.129725	.121975	.129475	.116142	.128598	.6902636	.0001391	.4351846	3.54e-07	.138755	-.135	.152	.375	0.247183436	0.619065326	NO
TCTX	rs9318024	13:72016057	G	A	.569227	-.008388	.911677	.086325	.574896	.222492	.22863	.212528	.228492	.222368	.0117918	.9707981	.000037	.7062614	.010956	.084	.257	.744	0.173200741	0.677282734	NO
TCTX	rs9386829	6:109959269	A	G	-.247885	-.272873	-.035775	-.630964	-.236088	.157668	.157315	.15929	.148262	.157823	.1186043	.085451	.8226907	.0000422	.1373703	.062	.185	.739	0.066846049	0.79598553	NO
TCTX	rs971446	4:130155315	T	C	.09386	.435166	.413866	.705704	.427337	.197724	.193782	.194181	.186852	.193931	.6358852	.0266047	.0351529	.0002513	.0295143	-.406	.487	.405	0.602822281	0.437503219	NO
TCTX	rs9790867	5:169455225	T	G	-.146229	-.212972	.12043	-.503107	-.052022	.141403	.140677	.141611	.134218	.141967	.3032118	.1327463	.3968263	.000278	.7147011	-.085	.164	.602	1.268337309	0.260078831	NO
TCTX	rs9907633	17:26201013	T	C	.250622	-.603318	.198196	-.420302	.238147	.171968	.164313	.172551	.169115	.172119	.14769	.0003645	.2530556	.0143574	.16911	-.032	.163	.845	0.131119502	0.717274113	NO
TCTX	rs9964423	18:76634566	T	C	.236686	-.536955	.184367	-.289095	.017559	.136366	.128881	.137055	.1355	.138101	.0852559	.0000596	.1811604	.0349685	.8990439	-.041	.21	.844	0.020179095	0.887038031	NO

## Sheet: THAL
tissue	snp	position	allele1	allele2	beta_tnfrsf1a	beta_mapk14	beta_cxcl10	beta_nfkb1	beta_ccl2	se_tnfrsf1a	se_mapk14	se_cxcl10	se_nfkb1	se_ccl2	p_val_tnfrsf1a	p_val_mapk14	p_val_cxcl10	p_val_nfkb1	p_val_ccl2	beta_sardinia	se_sardinia	pvalue_sardinia	Q_snp	p_valueQ	outlier
THAL	rs10054129	5:33933775	A	G	.563999	-.714057	.936349	-.164329	.493804	.264084	.26109	.255266	.268563	.265233	.0347039	.0071701	.0003634	.5417554	.0650418	.364	.182	.045	0.781101454	0.376804488	NO
THAL	rs1007984	5:52636896	G	T	.194993	.211129	.434366	.312092	.548721	.154603	.15443	.150557	.153021	.147465	.2096264	.1740919	.0046284	.0435564	.0003013	.247	.147	.092	1.49545284	0.221372345	NO
THAL	rs10089950	8:53330550	C	T	.609744	.066709	.324431	.380779	.637593	.142841	.153018	.150293	.149206	.14184	.0000391	.6636383	.0328355	.0119439	.0000159	.155	.262	.555	0.006962854	0.933498727	NO
THAL	rs1038335	6:2632108	T	G	-.090735	-.441028	-.056513	-.457092	-.110197	.129973	.123961	.130132	.123483	.12985	.4864394	.0005335	.6648545	.0003228	.3977395	-.045	.164	.783	0.048238534	0.826157203	NO
THAL	rs10510095	10:123177160	T	C	.288939	.250711	-.050432	.992149	.337616	.275279	.275586	.276481	.261523	.274824	.2959657	.3647533	.8555658	.0002323	.2216308	.872	.53	.1	1.227929936	0.267809994	NO
THAL	rs10808119	7:101840716	G	A	.240132	.051276	.246315	.201535	.44859	.126986	.12875	.126889	.127535	.122264	.0609942	.6911338	.0545416	.1166426	.0003622	.045	.163	.783	0.032992401	0.855866744	NO
THAL	rs10963942	9:19080352	A	G	-.005067	.228673	-.028815	.51254	.123889	.142459	.140948	.142436	.134691	.142018	.9716832	.1072998	.8400177	.0002228	.3847337	.132	.138	.341	0.02155065	0.883288784	NO
THAL	rs10975112	9:5429108	C	T	.122393	-.504435	.195241	-.299471	.025767	.133141	.125553	.132427	.130821	.133581	.3597642	.000102	.1429679	.0237894	.8473631	-.053	.194	.784	0.376483503	0.53949124	NO
THAL	rs11130399	3:54249650	G	T	-.506829	-.003178	-.339609	-.113661	-.425434	.135717	.143264	.139926	.142895	.13799	.0002873	.982338	.0166835	.4279156	.0025338	.04	.143	.778	0.35100534	0.553544583	NO
THAL	rs117875177	11:620289	C	T	.206795	.123728	1.00283	.305502	.62309	.293745	.294127	.279988	.293038	.288884	.4827771	.6747416	.0004913	.2992257	.0329761	.005	.23	.983	0.10688861	0.743714601	NO
THAL	rs1186868	2:61991238	G	A	.129183	.119913	.745742	.400301	.45402	.199065	.199112	.18763	.196087	.195125	.5175911	.5481327	.0001199	.0433629	.0216242	-.052	.325	.873	0.254915314	0.613635123	NO
THAL	rs12083512	1:215057759	T	C	1.00289	-.413705	.41554	.237918	.2432	.228556	.243062	.243036	.244986	.244943	.0000245	.0912919	.0898478	.333394	.3227316	-.032	.262	.904	0.784449238	0.375783849	NO
THAL	rs12148769	15:24152094	G	A	.290777	.507121	.22952	.827801	.565954	.238966	.235987	.239512	.228431	.234888	.2260234	.0336144	.3398162	.0004243	.0174701	.176	.241	.467	0.018735994	0.891126052	NO
THAL	rs12709148	16:6046935	G	A	.498759	-.388801	.212739	-.211123	.159719	.13934	.142182	.145202	.145222	.145759	.0004951	.0071777	.1454599	.1485696	.2753332	-.197	.166	.234	2.194477797	0.138506142	NO
THAL	rs13002270	2:139415091	T	C	.512717	-.612145	.046497	-.150319	.021487	.150827	.147757	.157753	.157221	.157797	.0009132	.0000635	.7686878	.3409117	.891914	.094	.213	.657	0.061747167	0.803755483	NO
THAL	rs136389	22:31108151	T	C	.454174	-.140048	.216188	.04081	.28939	.119711	.12594	.125054	.126522	.123835	.0002322	.2683158	.0863827	.7475884	.0210743	.089	.154	.565	0.021202307	0.884229177	NO
THAL	rs1420834	8:5192930	G	A	.222488	.158046	.03603	.513925	.051067	.1362	.136936	.137643	.129581	.137604	.1049349	.2506918	.7939436	.0001237	.7111936	.1	.17	.557	0.014731175	0.903396352	NO
THAL	rs1470359	6:92923205	A	G	.298701	-.135658	.511105	.137505	.391075	.142086	.144114	.137035	.1441	.140236	.0375871	.3484001	.0002922	.3418509	.0061415	-.196	.164	.233	3.26366868	0.070830494	NO
THAL	rs1637215	7:23236797	C	G	.390779	.069954	.815275	.617183	.583017	.221214	.223935	.211516	.216945	.217718	.0798097	.7552804	.0001865	.005212	.0084303	.145	.429	.735	0.021105309	0.884492439	NO
THAL	rs17051224	4:132510822	C	T	.23294	.28579	.371745	.755664	.373424	.215804	.215283	.214205	.205757	.214181	.2825375	.1868194	.0851832	.0003577	.0837655	.092	.191	.629	0.195365333	0.658488114	NO
THAL	rs17189068	13:94136475	C	A	-.524104	.208689	.227816	.08803	-.245303	.14633	.152666	.152442	.153624	.152219	.0004913	.1741501	.1376418	.5676857	.1096517	-.328	.218	.132	1.591156383	0.207160997	NO
THAL	rs17675388	2:173261753	T	G	.34003	-.05824	.659389	.317904	.350025	.158507	.161383	.150028	.158883	.158329	.0339186	.7188103	.0000238	.0476263	.0289176	.161	.233	.489	0.013209206	0.908499567	NO
THAL	rs17681706	18:50131283	A	G	.467769	-.427721	.791885	.341009	.6829	.228493	.229136	.221049	.230325	.224009	.0427869	.0643482	.0004901	.1413029	.0028204	.333	.45	.458	0.007379626	0.931542137	NO
THAL	rs2049824	8:129289556	A	C	.455339	-.127727	.007597	.233992	.276587	.121997	.128253	.128772	.127019	.126315	.0002894	.3212721	.9530541	.0678776	.0304517	.107	.167	.522	0.026202231	0.871407416	NO
THAL	rs2116585	2:32998606	G	A	.141083	.003521	.460535	.109164	.281172	.130601	.131224	.124424	.130852	.128732	.2821577	.978636	.0003232	.4057655	.0308624	.005	.117	.969	0.105251473	0.74561642	NO
THAL	rs216780	21:27324319	A	G	.096993	.135152	.837174	.104034	.412497	.231569	.231412	.21899	.231544	.228706	.676062	.5602763	.0002091	.6540074	.0737597	.532	.452	.24	1.375274056	0.240907791	NO
THAL	rs2361755	16:86009686	G	C	-.271578	-119538	-.392152	-.874835	-.281866	.283857	.263566	.282699	.27369	.283775	.34059	.0000135	.1679185	.0017718	.3225435	-1064	.83	.2	2.00576539	0.156702184	NO
THAL	rs2473565	6:40586943	A	C	-.301747	.108147	-.389457	-.127746	-.53984	.14323	.145483	.141485	.145353	.137377	.0371904	.4586898	.0068149	.3812007	.0001416	-.021	.208	.919	0.169811032	0.680279804	NO
THAL	rs2631838	2:55039211	A	G	-.019423	-.28293	-.1645	-.451582	-.125658	.127974	.125397	.127117	.121281	.12748	.8796184	.0258339	.1980822	.0002988	.3262278	-.05	.134	.712	0.011388562	0.915013331	NO
THAL	rs28259	17:31268015	C	T	.949141	-.114306	.506366	.396258	.6037	.254879	.268776	.265039	.266572	.263363	.0002983	.6713781	.0584116	.139727	.0236035	0	.399	1	0.206652607	0.649403804	NO
THAL	rs2897122	11:97624171	A	G	.019033	.474996	.291452	.526918	.364156	.134838	.127808	.132242	.126129	.130756	.8879808	.0003063	.0294061	.0000556	.0062076	-.03	.166	.858	0.167539242	0.682308085	NO
THAL	rs34757266	2:32740138	T	C	.381566	-.188665	.728836	-.062468	.461751	.199691	.201936	.191613	.202578	.198298	.058379	.3520045	.0002241	.75833	.0215273	-.048	.174	.782	0.30504538	0.580736573	NO
THAL	rs351211	15:74576865	A	C	.012043	-.232735	-.265412	-.529471	.00799	.150775	.1493	.148852	.142956	.150778	.9364676	.1216228	.0770641	.0003204	.9578261	0	.225	1	0.186081747	0.666197952	NO
THAL	rs3802335	9:19126476	T	C	.431452	-.028782	.301219	-.03469	.55868	.152446	.157349	.15499	.157339	.149021	.0054417	.8551671	.0542617	.8258689	.0002728	-.248	.281	.377	0.897350375	0.343493168	NO
THAL	rs3812430	8:71050372	C	A	.26225	-.059768	.732711	.3065	.20857	.198406	.199748	.188489	.197885	.198927	.1887121	.7652829	.0001654	.1240015	.2964926	.31	.141	.028	1.648631399	0.199145307	NO
THAL	rs4355801	8:119923873	A	G	.451354	-.232346	.323432	.152137	.156019	.124434	.129272	.127657	.130246	.130208	.0004193	.0747544	.0125568	.2450559	.2331517	.324	.13	.013	2.217224665	0.136478203	NO
THAL	rs4459505	15:36656022	G	A	.687301	-.260184	.340018	.162131	.501576	.163521	.173368	.172231	.174344	.168965	.0000504	.1360006	.0506191	.3542341	.003603	.26	.152	.087	0.421077311	0.516399976	NO
THAL	rs4543405	6:110795117	G	T	.712528	.048423	1.04096	.497703	.946057	.232	.240762	.221593	.236548	.225054	.0026288	.8409378	6.97e-06	.0374295	.0000503	-.37	.302	.221	3.276094473	0.070296024	NO
THAL	rs4672416	2:61352059	C	T	.254641	-.775163	-.140159	-.54013	-.064565	.226541	.216627	.227358	.222399	.227636	.2632039	.000497	.5387334	.0166135	.7771732	-.891	.949	.348	1.032718277	0.309521077	NO
THAL	rs478251	11:127827727	A	C	.070133	.650067	.33195	.739717	.176262	.194298	.185279	.192065	.182502	.193746	.7187575	.0006316	.0864604	.0000893	.3647448	-.334	.35	.34	1.086694297	0.297204808	NO
THAL	rs506067	9:73436356	T	A	.442971	-.014939	-.027431	.04104	.272607	.121656	.128089	.128072	.128042	.125695	.0003994	.9073441	.8307589	.7491236	.0320388	-.015	.155	.924	0.068596856	0.793390818	NO
THAL	rs578030	19:34536452	A	G	.194666	.196983	.097321	.232863	.487103	.131303	.131275	.132187	.130792	.124925	.1407665	.1360584	.4629987	.0774994	.0001584	-.212	.23	.358	1.203560516	0.272611205	NO
THAL	rs6027989	20:59618023	T	C	.136342	.035218	.431341	.115229	.213472	.124084	.124656	.118424	.12426	.12319	.2740271	.7780237	.0003978	.3555899	.0856456	.163	.13	.207	0.995808841	0.318326775	NO
THAL	rs62215622	20:44763201	C	A	.099992	-.656846	-.000092	-.424717	-.008084	.191766	.182537	.19198	.18809	.191978	.603014	.0004636	.9996162	.0257193	.9664817	.255	.547	.641	0.101309981	0.750263233	NO
THAL	rs6536894	4:166057721	A	G	-.152729	.062748	-.534145	-.05172	-.311389	.149705	.150235	.142353	.150269	.147676	.3096535	.6769239	.0002696	.7313049	.0370246	-.042	.184	.819	0.000953737	0.975363142	NO
THAL	rs6555218	5:3697286	T	C	.15892	.012086	.72304	.367895	.37063	.19557	.196096	.18485	.193249	.193207	.4180311	.9509556	.0001513	.0593008	.0574086	-.048	.198	.808	0.799877598	0.371129968	NO
THAL	rs6721406	2:47350808	G	A	-.823331	-.147649	-.04248	-.153368	-.448014	.207531	.220107	.220479	.220075	.21675	.0001232	.5036125	.8475361	.4871961	.0408524	-.023	.331	.944	0.002509078	0.960050114	NO
THAL	rs67453442	2:207578248	C	T	-.022733	-1.04748	.080351	-.673432	-.061781	.284913	.268674	.284827	.27832	.284865	.9365364	.0001586	.7783403	.0170117	.8286645	.521	.38	.17	1.028463845	0.31051974	NO
THAL	rs676614	1:36107510	A	C	.04583	-.855772	.360211	-.434422	.133334	.247761	.235372	.245641	.244655	.247502	.8535563	.0004069	.1451087	.0782839	.5910621	-.004	.326	.991	0.226319636	0.634266293	NO
THAL	rs6777323	3:188969148	G	A	.201086	-.040263	.541151	-.019134	.30508	.144026	.145126	.136655	.145162	.14252	.1651959	.7819172	.0001265	.8953497	.0342958	.241	.161	.134	1.942303084	0.163418687	NO
THAL	rs7218881	17:60083646	G	A	.039207	.486503	.047098	.747334	.374347	.21424	.209693	.214227	.203306	.211572	.8550973	.0219985	.8263564	.0003535	.0793318	.146	.362	.687	0.005387883	0.941486065	NO
THAL	rs7250538	19:52040320	T	C	.185596	.082107	.61682	.229311	.148687	.180338	.180966	.172295	.179925	.180618	.3054417	.650839	.0004941	.204916	.411992	.182	.207	.381	0.438199976	0.507992532	NO
THAL	rs729749	22:37263846	C	T	.504241	-.314921	.243817	-.015944	.369877	.132375	.137093	.138275	.140019	.135963	.0002197	.0233151	.0803582	.9095265	.0074727	.175	.181	.334	0.114438409	0.735146569	NO
THAL	rs72980305	2:234289325	T	G	.133056	-.97346	.197097	-.676816	-.023297	.244865	.228772	.244511	.23738	.245152	.5878574	.0000412	.4217607	.0051162	.9244449	.149	.309	.63	0.027366802	0.868606215	NO
THAL	rs73077157	3:49749705	A	C	.383899	.240775	.24881	-.016198	.625149	.175354	.177432	.177341	.17876	.169569	.0304799	.177285	.1631545	.9279503	.0003403	.234	.347	.5	0.715176565	0.397730656	NO
THAL	rs73078357	3:48695834	T	C	.467386	.270092	.290449	.20787	.678389	.176082	.179437	.179176	.180115	.170362	.009005	.1348523	.1075938	.2507164	.0001166	.482	.317	.129	2.200318746	0.137982203	NO
THAL	rs734489	15:57648012	C	T	.218602	-.014545	.486669	.126589	.188252	.133023	.134481	.127065	.133998	.133403	.1028886	.9140481	.0002037	.3466769	.1607441	-.128	.217	.557	0.628045964	0.428072974	NO
THAL	rs77693762	2:163279275	C	T	.12364	.140085	1.00338	.409646	.35482	.231714	.231637	.213458	.229001	.22975	.5945961	.5464631	6.88e-06	.0761217	.1250866	.016	.222	.942	0.121607434	0.727297594	NO
THAL	rs7773966	6:112231970	A	T	.546328	-.049429	.41445	.383519	.681544	.15997	.167382	.163184	.163802	.155658	.0008661	.7682639	.0123485	.0208358	.0000254	.266	.12	.027	0.474772362	0.490799813	NO
THAL	rs78848524	3:50911302	C	T	.66137	-.169808	.257978	-.036088	.383711	.176251	.185509	.184673	.186116	.182874	.0002694	.3618049	.164966	.8465745	.0379486	-.167	.271	.538	0.61708232	0.432133585	NO
THAL	rs873985	3:50651751	A	G	.672474	-.093044	.344525	-.055643	.516701	.187431	.196891	.194587	.197007	.191438	.0004809	.6373683	.0791337	.7780814	.0079405	.006	.261	.983	0.003802999	0.950826854	NO
THAL	rs998235	1:26905567	A	G	1.08329	-.28994	-.149959	.180872	.680251	.258541	.27527	.276185	.276033	.269573	.000053	.2942883	.5881445	.513539	.0129067	.143	.663	.829	0.004379512	0.947236204	NO

## Sheet: WHMT
tissue	snp	position	allele1	allele2	beta_tnfrsf1a	beta_mapk14	beta_cxcl10	beta_nfkb1	beta_ccl2	se_tnfrsf1a	se_mapk14	se_cxcl10	se_nfkb1	se_ccl2	p_val_tnfrsf1a	p_val_mapk14	p_val_cxcl10	p_val_nfkb1	p_val_ccl2	beta_sardinia	se_sardinia	pvalue_sardinia	Q_snp	p_valueQ	outliers
WHMT	rs10061163	5:177665731	C	A	.737141	.018033	.555998	.241858	.3627	.202788	.212914	.207216	.211853	.210512	.0004002	.9326345	.0082484	.2557218	.0872949	.202	.165	.223	0.232169871	0.629919548	NO
WHMT	rs10083033	12:105899685	T	C	.488416	.059461	-.001404	.177252	.287666	.120154	.12751	.127617	.126659	.125079	.000083	.6417711	.9912367	.1640826	.0230612	.106	.206	.605	0.118454042	0.730717292	NO
WHMT	rs10098874	8:11662885	G	A	.625871	.426204	.400615	.196883	.549504	.159923	.164936	.165432	.16826	.162084	.0001464	.0108776	.0168417	.2441144	.000927	.142	.272	.601	0.076797016	0.781685858	NO
WHMT	rs10493425	1:68010127	A	C	-.042961	-.212863	.000604	-.600987	-.186	.175915	.174955	.175956	.167811	.175192	.8074511	.225951	.9972646	.0004829	.2903593	-.351	.394	.374	1.731609185	0.18820552	NO
WHMT	rs1056680	22:36003053	T	C	-.428256	-.590877	.222254	-.822994	-.277428	.212666	.209624	.215095	.203465	.214597	.0461164	.0055818	.3034047	.0000896	.1983957	.41	.257	.11	1.104954471	0.29318137	NO
WHMT	rs10874851	1:92106637	A	C	-.158665	-.342779	.052561	-.424457	-.114409	.121626	.118648	.122339	.116583	.122011	.194376	.004534	.6681749	.0003921	.3501515	-.138	.154	.371	1.846027566	0.17424612	NO
WHMT	rs112822411	9:123439233	G	C	.480762	.1347	.986663	.271742	.624014	.219061	.222798	.205507	.221827	.216243	.0299792	.5465184	4.30e-06	.2228	.0045793	-.236	.345	.493	0.564875271	0.452302564	NO
WHMT	rs1152952	12:70347024	T	G	-.238753	-.153882	-.081849	-.425835	-.166245	.123033	.124078	.124607	.119051	.123954	.0544918	.2171524	.5124454	.0004904	.1822179	.341	.089	0	9.13077578	0.002513451	SI
WHMT	rs11646864	16:85226819	A	G	-.173472	-.319481	.073728	-.547376	-.194678	.153054	.15122	.153677	.146069	.152856	.2591448	.0365545	.6322126	.0002684	.2050923	.221	.146	.132	0.442015082	0.506151461	NO
WHMT	rs11707125	3:112828502	G	A	-.314127	-.239938	-.152494	-.347043	-.601686	.163764	.164734	.16554	.163248	.157408	.0573002	.1476797	.3586701	.0354206	.0002046	-.397	.31	.2	2.579074238	0.108284976	NO
WHMT	rs11809524	1:103459537	T	C	-.6794	-.106063	-.108094	-.38582	-.234854	.152529	.163573	.163563	.160279	.162529	.0000181	.5178698	.5098743	.0174925	.1508837	.063	.189	.737	0.408175066	0.522897226	NO
WHMT	rs12125947	1:91990487	T	C	-.109297	-.421132	-.005418	-.265552	-.039314	.121603	.116212	.121983	.119722	.121935	.3704343	.0004162	.9646432	.0282995	.7476573	.424	.164	.01	5.852431864	0.015555541	SI
WHMT	rs12434820	14:100517825	A	G	.82215	.398849	.284453	.548519	.348178	.227837	.236466	.237744	.234131	.237086	.0004392	.0940767	.2337089	.0206703	.1443833	-.004	.316	.991	0.04681063	0.828708979	NO
WHMT	rs12788555	11:76092361	T	A	-.390083	-.746153	.005019	-.578483	-.344795	.210132	.202532	.21292	.206739	.210745	.0656819	.0003365	.9812298	.0059286	.1042614	.073	.196	.709	1.33E-05	0.99708578	NO
WHMT	rs13020102	2:221368321	A	C	.428635	.231157	.194147	.209552	.593828	.17003	.172975	.173327	.173188	.166135	.0129229	.1837828	.2647431	.2285027	.0004947	.042	.201	.834	0.129521207	0.718928985	NO
WHMT	rs13290272	9:14350469	C	T	-.159735	.110287	-.55377	-.140302	-.219234	.150842	.151185	.143436	.150992	.150262	.2916004	.4670292	.0001779	.3545202	.1469921	.029	.178	.872	0.035444997	0.850666243	NO
WHMT	rs13301121	9:34701352	A	G	-.138486	-.511812	.119182	-.320705	-.083657	.134147	.126938	.13429	.131707	.134498	.3038412	.0000941	.3764615	.0162592	.5350422	-.079	.27	.771	0.204781202	0.650888964	NO
WHMT	rs13340215	4:184715592	G	A	.346329	.036731	.762706	-.064253	.326958	.159077	.161941	.147397	.161874	.159394	.0312915	.8209268	8.52e-07	.6920731	.0422663	.07	.182	.699	0.052991635	0.817937045	NO
WHMT	rs1500710	3:56914065	A	C	-.076322	.138036	-.474614	.14058	-.179932	.134458	.134076	.127976	.134055	.13369	.5712742	.3051553	.0003084	.2962915	.1806992	-.086	.153	.574	0.045963835	0.830241552	NO
WHMT	rs1637215	7:23236797	C	G	.803308	.246787	.213223	.483559	.749525	.207625	.218262	.218536	.21517	.209179	.0001726	.2602845	.3310463	.0263171	.0004798	.145	.429	.735	0.156447701	0.692448317	NO
WHMT	rs1674139	19:50271502	C	T	.06849	.332207	.157077	.446081	.088049	.126647	.123371	.126034	.120554	.126554	.5895802	.0080278	.2149116	.0003177	.4878383	.168	.205	.411	1.458677732	0.227140625	NO
WHMT	rs168331	5:141374963	A	C	.0886	.457826	-.01323	.377141	.22239	.12811	.121854	.128342	.123978	.126845	.4904389	.0002591	.9180536	.0028477	.0819361	-.458	.176	.009	4.127429195	0.042193403	SI
WHMT	rs16980091	19:46375779	C	T	.659914	-.006533	.202238	.263719	.318003	.183766	.192731	.191908	.191328	.190687	.0004668	.9730109	.293931	.1704787	.0978077	-.067	.336	.842	0.162277451	0.687068321	NO
WHMT	rs17053280	6:128795887	G	A	-.060259	-.457421	-.040779	-.664638	-.194903	.162959	.157993	.163006	.152183	.16214	.7121522	.0044515	.8028558	.0000256	.23154	-.018	.182	.921	0.993383764	0.318916757	NO
WHMT	rs17562357	3:146630008	C	T	.994948	.342931	.44985	.411635	.784172	.27004	.282283	.281117	.281571	.27537	.0003361	.2266432	.1119951	.146194	.005126	.298	.298	.318	0.584902972	0.444396904	NO
WHMT	rs1836626	8:131763406	G	A	.181333	.346753	-.005153	.468481	.219415	.12787	.125194	.128862	.122084	.127407	.1585735	.0064388	.9681624	.0001938	.087438	-.059	.134	.659	0.078821757	0.778900524	NO
WHMT	rs205154	16:25602033	G	A	-.554396	-.074827	-.286748	-.131317	-.382318	.138855	.147037	.145003	.146729	.143283	.0001091	.6116903	.0501129	.3724736	.0086031	-.536	.248	.031	3.469449296	0.062512119	NO
WHMT	rs2063413	4:4654357	C	T	-.011182	.337207	-.036242	.467334	.198444	.127066	.123553	.12703	.120223	.125863	.9300098	.0072344	.7758662	.0001614	.1173216	-.228	.153	.136	0.248279871	0.618288886	NO
WHMT	rs2093508	6:85803657	A	G	.056989	-.34244	-.130567	-.441154	-.088638	.125835	.122273	.125409	.119796	.125693	.6513891	.0058856	.2997637	.0003383	.4819582	.034	.183	.853	0.206999946	0.649129047	NO
WHMT	rs2341471	1:161924749	G	A	.06735	.170808	-.460563	.061231	-.001106	.127701	.126951	.121236	.127724	.127838	.5988179	.1808328	.0002229	.6324643	.9931136	.109	.141	.439	0.905814169	0.341227488	NO
WHMT	rs2746023	17:18171926	C	G	.234188	.40878	.187337	.495479	.091897	.137883	.134691	.138437	.132415	.139181	.0918333	.0029105	.1783508	.0002738	.510261	.206	.148	.164	2.683914651	0.10136627	NO
WHMT	rs283018	4:16740168	C	T	-.417788	.054975	.05145	-.006552	-.008556	.111646	.11745	.117462	.117548	.117547	.0002736	.6405187	.6621082	.955637	.942085	-.237	.165	.149	0.594778909	0.440577072	NO
WHMT	rs2839045	21:47323928	T	G	.160763	.030878	.559327	-.138956	.441334	.138306	.139001	.130014	.138489	.133487	.2472297	.8245529	.0000331	.3175594	.0012252	.071	.145	.626	0.057902153	0.809842933	NO
WHMT	rs3019555	11:60828737	A	G	.523562	-.200814	.744948	.216017	.167788	.20787	.212185	.202566	.212069	.212407	.0130015	.3457077	.0003444	.3102915	.4310142	-.008	.176	.965	0.443520715	0.505428033	NO
WHMT	rs3027961	19:47278859	C	G	.325457	.302004	-.020955	.550504	.125876	.141034	.141437	.143903	.135508	.143488	.0226104	.0346306	.8844504	.0000838	.3819779	.029	.218	.893	0.164739273	0.684830142	NO
WHMT	rs3773019	3:29476582	G	T	-.253556	.279792	-.48309	.111623	-.127406	.132184	.131773	.12713	.133695	.133586	.0572954	.0356402	.000222	.4053157	.3419988	-.111	.142	.434	0.005057396	0.943305934	NO
WHMT	rs4851005	2:103011552	C	T	-.050302	-.289325	.069281	-.503435	-.108361	.136731	.13441	.136667	.129423	.13647	.7135562	.0332151	.6130673	.0001599	.4286365	-.101	.143	.477	2.466667197	0.11628426	NO
WHMT	rs4938653	11:119305611	T	C	.157438	-.138251	.730019	-.021812	.324877	.208272	.208378	.198591	.208724	.206764	.451073	.5082163	.0003463	.9169351	.1185754	.327	.261	.21	1.204337021	0.272456567	NO
WHMT	rs5758209	22:41461865	T	G	.216421	.082686	.147453	-.121925	.442774	.125664	.126892	.126436	.126647	.120975	.0874267	.5158048	.2456759	.33749	.0003664	-.053	.149	.723	0.190583007	0.662431829	NO
WHMT	rs6005922	22:29251926	C	A	.152327	1.07832	-.317046	.58993	.285485	.27512	.258568	.274029	.270505	.274298	.5807598	.0000554	.2494174	.0310085	.2999213	-.338	.451	.453	0.189179339	0.663600526	NO
WHMT	rs60982063	4:123037349	C	T	-.162207	-.903909	-.015535	-.751643	.12231	.263207	.251293	.263591	.255151	.263374	.5388025	.0004571	.9530954	.0038222	.6431467	.179	.37	.628	0.086457213	0.768730338	NO
WHMT	rs6115906	20:397928	T	C	.267116	-.029618	.200406	.024457	.582783	.160779	.162469	.161529	.162476	.154176	.0990652	.8556347	.2169772	.880583	.0002387	-.138	.244	.57	0.15382848	0.694903248	NO
WHMT	rs6669407	1:3320064	G	A	-.127315	-.080368	-.443242	.01006	-.129672	.128866	.129159	.123325	.129349	.128847	.3250174	.5348814	.0004619	.9381269	.3161083	.005	.118	.967	0.234732359	0.628036843	NO
WHMT	rs7601307	2:169537411	T	C	.451206	-.081946	.294321	.045878	.345946	.120244	.126431	.123957	.126572	.122919	.0002636	.5180402	.0190524	.7175956	.0056531	.011	.134	.932	0.145211545	0.703154033	NO
WHMT	rs7615170	3:48576483	G	C	-.33381	-.030482	-.291773	.131024	-.765287	.202729	.204831	.203231	.204524	.19345	.1020784	.8819333	.1535171	.5228986	.0001251	.153	.186	.411	0.54762339	0.459290405	NO
WHMT	rs7696817	4:88475469	A	G	.528271	.204066	.048389	.306409	.332293	.136551	.143132	.144192	.14171	.141257	.0001728	.1563638	.7377295	.0324458	.0201658	.07	.218	.748	0.061783514	0.803698911	NO
WHMT	rs77696714	10:62066817	A	T	.396528	.265572	.68938	.505575	.452091	.195059	.196775	.188634	.193095	.19412	.0441189	.1795006	.0003735	.0098951	.0214177	.074	.288	.798	0.151791152	0.696829512	NO
WHMT	rs78901998	22:30657148	C	T	.125014	.057065	.817615	-.035268	.377829	.209206	.209435	.196738	.209472	.206837	.551178	.7856941	.0000586	.866558	.0700565	.297	.336	.377	0.588840737	0.442867749	NO
WHMT	rs7909832	10:16556710	C	T	.139638	.216274	-.024302	.440368	.034135	.123635	.122777	.124227	.11804	.124209	.2608102	.0805192	.8452078	.000285	.7838959	-.026	.136	.846	0.10149429	0.750043744	NO

## Sheet: FCTX
tissue	snp	position	allele1	allele2	beta_tnfrsf1a	beta_mapk14	beta_cxcl10	beta_nfkb1	beta_ccl2	se_tnfrsf1a	se_mapk14	se_cxcl10	se_nfkb1	se_ccl2	p_val_tnfrsf1a	p_val_mapk14	p_val_cxcl10	p_val_nfkb1	p_val_ccl2	beta_sardinia	se_sardinia	pvalue_sardinia	Q_snp	p_valueQ	outlier
FCTX	rs10061163	5:177665731	C	A	.541223	-.303642	.847688	-.191221	.466985	.211229	.214997	.203009	.216029	.212642	.0115861	.1603427	.0000553	.3777679	.0299291	.202	.165	.223	1.948770234	0.162719431	NO
FCTX	rs10199654	2:206174169	T	C	-.25616	-.007219	-.36942	-.167056	-.581129	.13455	.136485	.132427	.135666	.126202	.0592318	.9579018	.006104	.2204953	1.00e-05	.013	.114	.907	0.215586775	0.642423347	NO
FCTX	rs10280951	7:11595992	T	A	1.0335	.031896	.557851	.49593	.77964	.27899	.293892	.289639	.290539	.285513	.0003167	.9137501	.0563724	.0903182	.0072345	-.127	.35	.717	0.308754907	0.578445231	NO
FCTX	rs1060242	8:67380528	T	C	.514356	-.21346	.178137	-.062207	.365712	.123106	.130027	.130452	.131303	.127285	.0000547	.1031735	.1745338	.6364937	.0047763	.023	.094	.807	0.138051045	0.710226276	NO
FCTX	rs10792740	11:83939591	T	C	.402665	.087163	.621707	.105329	.430824	.176619	.180085	.171462	.180007	.176087	.0243111	.6292246	.0004177	.5595099	.0158093	-.574	.464	.217	1.394512887	0.237644457	NO
FCTX	rs10852366	16:13550540	T	C	-.435514	.22803	-.177695	-.091554	-.285149	.120636	.125117	.125768	.126504	.124177	.0004413	.0707647	.1601785	.470586	.0233223	.001	.155	.994	0.136737431	0.711546235	NO
FCTX	rs11024600	11:18295810	T	C	-.003528	-.461073	.347869	-.499353	.097281	.139631	.133402	.13612	.132295	.13936	.9798803	.0007489	.0117986	.0002465	.4864365	.034	.236	.885	0.111912471	0.737977233	NO
FCTX	rs11161830	1:86904588	C	T	.214612	-.022213	-.137548	.121662	.918888	.260939	.261637	.261355	.261418	.248401	.4123815	.9324779	.5996208	.6424609	.0003226	.297	.197	.133	1.605606347	0.205110516	NO
FCTX	rs115750	21:28872129	A	C	.314047	.233621	.254159	.235494	.455251	.125213	.126612	.126295	.126584	.121693	.0134188	.0673788	.0463248	.0651822	.000278	.069	.148	.644	0.283594453	0.594354905	NO
FCTX	rs11672396	19:16718713	A	G	-.478163	-.742632	.205186	-.918434	-.390693	.231493	.225845	.234694	.220613	.232803	.0409365	.0013095	.3836479	.000058	.0958032	-.324	.442	.464	0.327325687	0.56723808	NO
FCTX	rs11809303	1:206911519	A	G	.804096	-.615049	.289819	-.218891	.076681	.219775	.224605	.229786	.230413	.231142	.0003723	.0070768	.2095653	.3439485	.7406343	.147	.406	.717	0.111695447	0.738222089	NO
FCTX	rs11966261	6:106303274	C	T	.41319	-.134049	.224462	.061961	.634867	.156379	.160238	.159427	.160591	.150319	.0092887	.404436	.1616336	.7002757	.0000459	-.002	.171	.991	0.026392991	0.870944257	NO
FCTX	rs12050161	14:69360631	T	C	-.063613	-.344115	.145616	-.643068	.051698	.180164	.177606	.179782	.170831	.180194	.7246214	.054938	.419503	.0002557	.7746617	-.013	.314	.968	0.133840277	0.714483071	NO
FCTX	rs12813347	12:132088401	C	T	-.381295	.923037	-.245274	.742433	-.105204	.266304	.25547	.267581	.260137	.268314	.1546959	.0004368	.3611003	.0050551	.6956588	.601	.372	.106	2.223874366	0.135891664	NO
FCTX	rs1370699	2:86172274	G	A	-.05712	.54958	-.040815	.350557	.155824	.141449	.132731	.141494	.138024	.140853	.6870344	.0000633	.7734752	.0123163	.2707247	-.016	.155	.918	0.003080742	0.955736596	NO
FCTX	rs1449227	5:88999206	A	G	.051826	-.478126	.241235	-.38176	.044468	.13008	.122937	.128362	.125604	.130102	.6910018	.0001625	.0625266	.0028877	.7330812	.138	.168	.412	0.703083144	0.401749648	NO
FCTX	rs157500	5:32060695	C	T	.260131	-.757645	.095771	-.505324	.080383	.208448	.198493	.209567	.204814	.209619	.2143846	.0002115	.6484681	.0149699	.7020203	-.026	.426	.952	0.006929751	0.93365663	NO
FCTX	rs1596694	3:106264273	T	C	.111398	.4562	-.034756	.792692	.011386	.220568	.21699	.220771	.209099	.22079	.6144134	.037524	.8751605	.0002323	.9589551	.09	.327	.782	0.029397732	0.863863913	NO
FCTX	rs167567	1:98961931	C	T	.663524	-.557637	.211703	-.456084	.278031	.172722	.175691	.181649	.178019	.180932	.0001934	.0018932	.246056	.0115943	.126904	-.522	.388	.178	1.316477212	0.251225261	NO
FCTX	rs16837723	4:5841350	A	G	.752054	-.110197	.00672	.141735	.502469	.185307	.196891	.197137	.19673	.191947	.0000865	.5766976	.9728613	.4725911	.0099443	.354	.315	.26	1.205403577	0.272244346	NO
FCTX	rs16941172	16:86442060	T	C	.534482	.13945	.414604	.275881	.983665	.267314	.271268	.269011	.270431	.256907	.0477272	.6081136	.1257913	.3096258	.0002025	-.07	.279	.803	0.092989186	0.760410874	NO
FCTX	rs17222814	13:31299553	G	A	-.28578	.172598	-.736295	.295437	-.099571	.209276	.210266	.200282	.209169	.210644	.1745295	.413291	.0003499	.1603077	.6372508	-.112	.375	.766	0.282794369	0.59487551	NO
FCTX	rs17366977	1:163905673	G	A	.588023	-.333229	.229795	-.065986	.377401	.139384	.145965	.147553	.14886	.145103	.0000468	.0241231	.121909	.6583334	.0104183	.163	.167	.329	0.785591865	0.375436386	NO
FCTX	rs1836862	3:104542237	A	C	.157581	-.492615	.119296	-.285099	.00366	.127882	.120876	.128213	.126104	.128656	.2201728	.0000811	.3539321	.025499	.9773507	-.084	.144	.562	0.542813128	0.461269208	NO
FCTX	rs1837550	9:112087325	A	C	.428537	-.356081	.572502	-.19617	.153958	.13568	.137346	.131363	.139894	.140316	.0019891	.0106608	.0000271	.1633122	.2746548	-.049	.202	.808	0.032354849	0.857251067	NO
FCTX	rs1860002	12:2413803	T	C	-.147766	-.039713	-.10031	-.098003	-.443058	.125585	.126228	.125959	.125974	.119899	.2415813	.753579	.4273252	.4380601	.0003272	.144	.163	.377	0.936856069	0.333087694	NO
FCTX	rs2222180	2:76997161	G	A	.534022	-.121922	.178076	.083558	.240875	.135179	.142954	.142482	.143175	.141742	.0001296	.3953613	.2137049	.5605382	.0917328	.02	.193	.916	0.002751374	0.958167311	NO
FCTX	rs2354155	17:40546652	G	A	.029508	.056792	.044813	-.104232	-.396596	.116323	.116242	.116284	.115979	.110814	.8001624	.626003	.7006136	.3705309	.000492	.054	.099	.584	1.413494236	0.234477195	NO
FCTX	rs2787731	10:63247533	C	T	.17685	-.009888	.133844	.233204	.482206	.12565	.126639	.126074	.124912	.119071	.1617652	.9378874	.2904503	.064252	.0000894	.108	.154	.482	0.038083875	0.845274814	NO
FCTX	rs28734985	10:60084051	A	G	.430941	.084999	.150887	.419774	.777603	.191467	.19516	.194842	.191666	.182505	.02615	.6639245	.4401517	.03037	.0000397	.129	.308	.676	0.01269121	0.910303865	NO
FCTX	rs3121499	4:37808660	C	G	-.070809	-.741886	-.072772	-.791121	-.345587	.197457	.186081	.197451	.184451	.195125	.7204972	.0001131	.7130799	.0000356	.0789809	-.68	.347	.05	3.061692337	0.080158143	NO
FCTX	rs34962978	1:93290643	T	C	.688909	.021373	.796902	.161611	.533561	.21115	.219948	.208088	.219481	.214717	.0014233	.9227453	.000202	.4629081	.0142789	.285	.359	.427	0.693696204	0.404910003	NO
FCTX	rs3739287	8:124525483	C	T	-.027232	-.745527	-.028798	-.467592	-.178225	.202093	.19079	.202091	.197733	.201478	.8930274	.0001518	.8869159	.019581	.378078	.164	.243	.498	0.220101042	0.63896294	NO
FCTX	rs4543405	6:110795117	G	T	.821975	-.227751	.269266	-.023017	.730167	.223851	.234732	.234381	.235606	.226383	.0003553	.3337911	.2528143	.9223329	.0016058	-.37	.302	.221	1.2941006	0.255293635	NO
FCTX	rs4739907	8:80589219	C	T	-.02931	-.488322	.250545	-.35917	.053714	.137102	.129985	.135283	.133311	.137043	.8310631	.0002627	.0663846	.008025	.6957643	.185	.145	.201	1.309230429	0.252534038	NO
FCTX	rs4846052	1:11857951	C	T	-.005355	.33527	.024367	.487692	.091905	.137571	.134264	.137555	.130473	.137326	.9690097	.013822	.8596844	.0002811	.5045713	.102	.126	.417	0.020223897	0.886913541	NO
FCTX	rs4961282	8:141483528	A	G	.731378	-.279958	-.055182	-.001782	.258795	.174881	.185029	.18665	.186716	.185275	.0000539	.1327917	.767992	.9923982	.1649441	.159	.133	.23	1.324484789	0.249788755	NO
FCTX	rs6023609	20:53419685	C	T	.777175	-.004174	.408483	.299802	.616089	.180614	.193529	.190049	.191662	.185518	.0000337	.9828256	.033533	.1202943	.0011765	-.01	.208	.963	0.04309931	0.835538389	NO
FCTX	rs61846514	10:62121036	T	C	1.10942	-.233615	.279521	.267004	.919055	.276648	.293162	.29284	.292934	.282176	.0001037	.427032	.3416647	.3637963	.0014496	-.259	.393	.51	0.632768667	0.426341564	NO
FCTX	rs61907761	12:2362198	C	T	.140463	-.105866	.5299	-.189865	.860412	.241558	.241699	.237196	.241288	.229316	.5619595	.6621386	.0272594	.4328415	.0002672	-.237	.489	.628	0.161417011	0.687855246	NO
FCTX	rs62126317	19:55655137	T	C	.677707	-.188244	.117582	.154187	.55016	.185848	.194757	.1952	.194996	.189189	.0003885	.3356307	.5480199	.4306068	.0043057	.659	.3	.028	4.152849306	0.041564527	SI
FCTX	rs6494849	15:70480614	C	A	.586224	-.028294	.433394	.300666	.514077	.161342	.169629	.16516	.167503	.163298	.0004069	.8677979	.0097709	.0750727	.0020555	-.331	.307	.28	1.625349223	0.202347525	NO
FCTX	rs677618	1:181827111	T	C	.203916	-.456974	.148591	-.139175	.039825	.130455	.125222	.131051	.131134	.131675	.1205536	.0003848	.2590304	.2905897	.762814	-.089	.185	.629	0.659435465	0.416759316	NO
FCTX	rs6809601	3:185597788	C	T	-.059846	.451761	-.139964	.369094	-.100505	.128829	.122445	.128331	.124642	.128626	.6430669	.0003339	.277523	.0036678	.4360619	-.169	.145	.243	1.451678957	0.228258741	NO
FCTX	rs6860372	5:11303097	C	T	.701801	-.231107	.370126	.213552	.271962	.183126	.192479	.190734	.192641	.192051	.0002	.2321429	.0545664	.2697543	.1592361	-.106	.269	.692	0.434422699	0.509826739	NO
FCTX	rs7152431	14:104837237	A	G	-.235236	-.324028	-.158953	-.638635	-.196827	.147667	.146316	.148479	.137787	.148116	.1136811	.0286011	.28644	8.84e-06	.1863114	-.298	.163	.067	1.20396011	0.272531614	NO
FCTX	rs7169976	15:73855043	T	C	-.300536	-.461815	.080201	-.862053	-.2486	.211972	.209639	.213549	.199273	.21251	.1587353	.0294348	.7078774	.0000308	.2442959	-.127	.403	.753	0.003895981	0.950230128	NO
FCTX	rs73078357	3:48695834	T	C	.377193	-.105213	.250336	.093673	.701414	.189313	.192065	.190987	.192113	.181773	.0485022	.584805	.192347	.62669	.0001816	.482	.317	.129	1.972154114	0.1602194	NO
FCTX	rs7618116	3:116475786	C	T	-.13284	.514943	-.167363	.267557	-.225766	.128984	.121065	.128662	.1273	.127946	.3050474	.0000409	.1957215	.0375799	.0800843	.088	.131	.505	0.976803694	0.322989199	NO
FCTX	rs7627907	3:66426912	A	G	.217664	.052201	.026667	.231019	.439139	.125088	.126508	.126572	.124896	.120347	.0843056	.6805832	.8334771	.0667211	.0003853	-.076	.159	.631	0.642627652	0.422760885	NO
FCTX	rs79000440	1:197376813	G	A	.883421	-.007479	.650517	.372043	.565189	.244845	.257278	.250613	.255118	.252263	.0004445	.9768565	.0105696	.1472608	.0268263	-.382	.3	.203	2.02558318	0.154669538	NO
FCTX	rs7926038	11:130449192	C	T	.475261	-.269705	.355392	-.118934	.373801	.12129	.126239	.12453	.128082	.124098	.0001459	.0345908	.0050572	.3548976	.0031404	-.458	.193	.018	5.277868917	0.021598168	SI
FCTX	rs79519271	8:11451809	A	T	.778035	-1.00358	.778526	-.196526	.44546	.285548	.279863	.285538	.29338	.291193	.0073587	.0004801	.0073205	.504176	.1285983	.34	.153	.026	1.46036824	0.226871539	NO
FCTX	rs8037890	15:37166268	T	G	.263322	-.201945	.737123	-.122273	.17777	.215102	.215633	.206099	.216111	.215803	.2231893	.3508098	.0004961	.5725528	.4116445	-.684	.754	.364	0.795317146	0.372497164	NO
FCTX	rs8181390	10:30840142	C	T	-.335146	-.581075	.222987	-1.02943	-.449392	.292373	.289274	.293228	.279111	.291144	.253863	.0467196	.4484137	.0003354	.1252288	-.517	.596	.386	0.322068865	0.570366978	NO
FCTX	rs9333118	10:15702362	C	A	.248133	-.746799	.338333	-.624022	.046019	.197717	.187411	.196644	.190969	.198916	.2118228	.000114	.0878085	.0014003	.8174219	.4	.457	.381	0.908047164	0.340633095	NO
FCTX	rs9354097	6:94907029	G	T	.329268	-.102636	.275601	.03124	.613045	.155799	.158292	.15663	.158533	.148775	.036553	.517916	.0809276	.8441019	.0000683	.348	.295	.239	1.265996487	0.260519082	NO
FCTX	rs9392454	6:3087515	A	G	.94325	-.73352	.425845	-.109254	.457212	.254879	.260339	.265764	.268301	.265346	.0003208	.0056267	.1116036	.6845521	.0873476	-.256	.253	.311	1.686040529	0.194123738	NO
FCTX	rs9518575	13:102473224	T	A	.050722	.060246	.425542	.081119	.042358	.120117	.120082	.114018	.119984	.120143	.6735532	.6167576	.0002868	.5002378	.7250116	-.122	.195	.531	0.441696856	0.50630459	NO
FCTX	rs9927624	16:80924253	A	G	.650954	-.258808	.32326	.062147	.323495	.177459	.185327	.184515	.186684	.184512	.00036	.1650399	.0822352	.7397687	.0820105	-.388	.321	.227	1.687843439	0.193885495	NO

## Sheet: OCTX
tissue	snp	position	allele1	allele2	beta_tnfrsf1a	beta_mapk14	beta_cxcl10	beta_nfkb1	beta_ccl2	se_tnfrsf1a	se_mapk14	se_cxcl10	se_nfkb1	se_ccl2	p_val_tnfrsf1a	p_val_mapk14	p_val_cxcl10	p_val_nfkb1	p_val_ccl2	beta_sardinia	se_sardinia	pvalue_sardinia	Q_snp	p_valueQ	outlier
OCTX	rs10167624	2:37986275	C	T	.525968	-.78628	.063533	-.351688	.568172	.209275	.202747	.214342	.212133	.208405	.0132127	.000168	.7674025	.0998135	.0073105	.294	.276	.286	0.070906535	0.79002141	NO
OCTX	rs10199654	2:206174169	T	C	-.201931	.012952	-.170843	-.029561	-.507973	.133444	.134636	.133785	.134616	.126872	.1327048	.9235122	.2039333	.8265402	.0001054	.013	.114	.907	0.894063926	0.344378394	NO
OCTX	rs10500463	16:62351204	G	A	-.074948	.415814	.087242	.577993	.022548	.165275	.161241	.165228	.157257	.165397	.6509826	.0110534	.5984161	.0003489	.8917782	-.273	.218	.209	1.116840116	0.290599878	NO
OCTX	rs10984358	9:121758462	A	C	.061237	-.50648	.060194	-.569795	-.156557	.151572	.144857	.151575	.142993	.151031	.686882	.0006503	.6919407	.0001132	.3018987	-.058	.178	.747	0.148991071	0.699501397	NO
OCTX	rs115545114	1:197827855	G	T	.390731	-.167549	1.30889	-.054778	.413204	.269109	.270925	.245218	.271289	.268844	.1489825	.5373988	4.19e-07	.8403043	.1267901	-.393	.353	.266	1.189184737	0.275494066	NO
OCTX	rs11592176	10:92827988	A	G	.434799	-.790458	.508791	-.385736	.180347	.212869	.204651	.211574	.213613	.215745	.0431655	.000178	.0176248	.0733222	.4047658	.215	.329	.514	0.126817704	0.721754643	NO
OCTX	rs11663286	18:24516694	T	A	.500967	-1.01627	.442969	-.713313	.634352	.264453	.252545	.265267	.260586	.262189	.0604522	.0000976	.0974016	.0070827	.0169607	.411	.466	.378	0.155192528	0.693621773	NO
OCTX	rs12331086	4:47281414	T	C	-.180765	-.321781	.05988	-1.04752	-.405697	.293189	.292236	.29358	.278527	.291413	.5386367	.2729356	.8387069	.0002572	.1663028	.564	.419	.178	2.380534689	0.122855491	NO
OCTX	rs12594231	15:32176304	T	C	.228508	-.451675	-.151845	-.272695	-.056892	.127994	.123236	.128888	.127311	.129492	.0765992	.0003619	.2409514	.0341051	.6611537	.044	.186	.812	0.001420292	0.969937426	NO
OCTX	rs12945375	17:67469448	A	G	.052587	-.562055	-.130761	-.525455	.211574	.163663	.155949	.163318	.15695	.16265	.7485003	.0004483	.4248284	.0010718	.1956832	-.293	.25	.24	2.736925422	0.098053259	NO
OCTX	rs1323851	1:64450437	C	A	.219514	-.676356	.355507	-.296414	.204303	.195333	.186903	.193751	.194532	.195463	.2632212	.0004259	.0688653	.130063	.2979043	.108	.226	.634	5.36E-05	0.994158668	NO
OCTX	rs1474642	6:170852561	A	G	.402876	-.075699	.704859	.173975	.230951	.189785	.193006	.182714	.192505	.192033	.035712	.6955621	.0001811	.3678424	.2313442	-.197	.409	.63	0.230512813	0.631143846	NO
OCTX	rs1531124	2:33721496	A	G	.357218	.06729	.228755	.323984	.674896	.167188	.170062	.168952	.167721	.15928	.0345468	.6930057	.1781511	.0556253	.0000432	.219	.161	.172	0.298831268	0.58461604	NO
OCTX	rs16837723	4:5841350	A	G	.727376	-.475478	-.137569	-.241859	.334978	.174763	.18146	.1859	.18506	.183914	.0000577	.0098567	.4606561	.193602	.0709021	.354	.315	.26	0.525579058	0.468471469	NO
OCTX	rs16853305	2:168099775	C	G	.682503	-.289183	.36353	-.013441	.276036	.18998	.197741	.196773	.199396	.197889	.0004668	.1460934	.0670071	.9463613	.1654812	-.27	.317	.394	1.004880688	0.316132399	NO
OCTX	rs17044042	2:115854783	A	T	.319866	-.135639	.51014	.302855	.805012	.218504	.220011	.21564	.218695	.208439	.145694	.5386603	.0195088	.168533	.0001782	-.341	.488	.485	1.091659106	0.296103897	NO
OCTX	rs17562177	2:64160385	A	G	-.08581	-.529763	.147062	-.613901	-.128356	.168094	.161566	.167759	.159204	.16788	.6105939	.0013447	.3823449	.0001822	.4459484	-.172	.16	.282	1.356470933	0.244150037	NO
OCTX	rs17644335	1:197912090	G	A	.260711	-.046032	.803302	.276906	.597086	.22569	.226835	.215383	.225538	.220599	.2501875	.8395122	.0002878	.2218085	.0077315	-.565	.384	.141	2.81237587	0.093539749	NO
OCTX	rs1788230	18:67533074	A	G	.481598	-.527782	.931901	-.390753	.178803	.264736	.264042	.255095	.265912	.267693	.0712423	.0477587	.0003775	.1441745	.5053844	.471	.346	.173	1.68033209	0.194880331	NO
OCTX	rs1793553	11:131193742	T	G	-.09319	.363247	.046122	.450218	.123332	.131651	.127912	.131847	.125715	.131456	.4803303	.0052585	.7270576	.0004855	.3499211	.247	.145	.088	2.956263447	0.08554542	NO
OCTX	rs2038363	1:101726526	G	A	.97023	-.324413	-.15375	-.108094	.27189	.242183	.255414	.256669	.256852	.255896	.0001044	.2063552	.5502257	.6745805	.2900252	-.194	.289	.502	0.849724171	0.35663038	NO
OCTX	rs2112606	5:153784078	G	A	-.024625	-.187821	-.158743	-.450226	.001665	.129188	.128127	.128437	.122875	.129207	.8491346	.1451477	.2187531	.0003632	.9897395	-.05	.172	.772	0.16993096	0.680173173	NO
OCTX	rs2129536	8:122355850	G	A	.003593	.091253	.588475	.358395	.228617	.172251	.172061	.164145	.16929	.171052	.9833888	.5967913	.000479	.0362062	.1837653	.2	.14	.153	1.680247584	0.194891558	NO
OCTX	rs2192825	2:188390819	T	C	-.359884	.432517	-.079449	.176576	-.092511	.118515	.116587	.122539	.121738	.122467	.0029039	.0003088	.5179257	.1493947	.45141	.122	.208	.56	0.775333001	0.378572285	NO
OCTX	rs2245639	17:19494178	A	C	.449751	-.282171	.177631	-.049452	.061854	.118024	.122047	.123588	.124512	.124468	.0002149	.0223882	.1530967	.6919092	.6200842	-.091	.124	.462	0.817309978	0.365967841	NO
OCTX	rs2292188	15:84700783	A	G	.142642	-.585207	-.036764	-.682796	-.301216	.175951	.16859	.176376	.165675	.174369	.4190598	.0007086	.8352184	.0000675	.086516	-.019	.123	.88	0.004425078	0.946962834	NO
OCTX	rs2514754	8:119078249	C	T	-.175546	.51471	-.229773	.294537	-.11636	.150277	.144013	.1497	.148804	.150729	.2449336	.0004978	.1272983	.049939	.4415605	.155	.356	.663	0.40711141	0.523439292	NO
OCTX	rs268125	2:65647633	C	G	.229845	-.026709	.858003	-.238543	.309468	.25003	.25085	.239028	.249966	.249353	.3596987	.9153752	.0004717	.3417434	.2168629	-.691	1004	.491	0.45044874	0.502121932	NO
OCTX	rs2718271	7:74097488	C	T	.764023	-.225146	.008363	.285211	.850381	.208876	.218692	.219602	.21814	.206231	.0003714	.3051968	.9696804	.1934159	.000067	.594	.232	.01	2.526998918	0.111912883	NO
OCTX	rs2809988	1:242663902	G	A	.292811	-.579684	-.169695	-.456549	.444081	.161655	.155439	.163036	.158638	.158917	.0724521	.0002881	.2999243	.0046979	.006006	.241	.172	.162	0.124939046	0.72373823	NO
OCTX	rs34571005	16:11099178	C	T	.389282	-.791865	-.110811	-.388087	.226061	.224227	.215716	.226659	.224243	.225984	.08497	.0003546	.6257641	.085943	.3190461	.382	.303	.208	0.52453533	0.468913425	NO
OCTX	rs34962978	1:93290643	T	C	.427397	-.247356	.95135	-.009518	.267832	.203436	.205774	.18894	.20694	.205572	.0376278	.2315711	1.60e-06	.9633878	.1949801	.285	.359	.427	0.582257509	0.445428807	NO
OCTX	rs3816470	17:37985801	G	A	.022718	.442629	.001577	.412787	.024313	.121672	.115176	.121689	.116045	.12167	.8521835	.000191	.9896826	.0005278	.841935	-.175	.159	.271	0.599762062	0.438668825	NO
OCTX	rs392026	6:4956580	C	G	-.072586	-.561418	.20911	-.862524	-.175274	.230841	.225493	.230184	.217878	.230406	.7537012	.0140761	.365362	.0001247	.4482363	-.11	.204	.588	0.249602484	0.61735512	NO
OCTX	rs4241602	4:77987351	G	A	-.163654	-.014789	.679797	.026565	.08735	.188958	.18951	.179659	.1895	.189357	.3880755	.9379217	.0002369	.8887346	.6453726	.149	.387	.7	0.192177654	0.661110321	NO
OCTX	rs4468713	18:53104019	T	C	.353512	-.146784	.10196	.001038	.480417	.125736	.128934	.129274	.12959	.122377	.0057135	.2570764	.4317502	.9936191	.000141	.114	.134	.393	0.000124819	0.991086035	NO
OCTX	rs4543405	6:110795117	G	T	.884653	-.3873	.203087	-.449326	.292917	.221835	.232791	.234624	.231912	.233875	.0001119	.0986339	.3883498	.0549059	.2127064	-.37	.302	.221	1.878385583	0.17051775	NO
OCTX	rs4560711	7:42593722	C	T	-.023509	-.781056	-.037295	-.331411	-.088042	.226863	.216027	.226848	.224958	.226738	.9176303	.0004308	.8696746	.1431678	.6984431	-.009	.347	.98	0.097530658	0.754813309	NO
OCTX	rs4742315	9:7124935	T	C	-.038484	.342766	-.164953	.441047	-.089835	.128601	.124999	.127811	.122549	.128399	.7652343	.0069858	.1991875	.0004565	.4854204	-.151	.186	.416	0.338344018	0.560786649	NO
OCTX	rs4785109	16:60446315	C	T	-.060914	-.065845	.611766	.200971	.127598	.172403	.172388	.163722	.171563	.172115	.72443	.7031319	.0002807	.2436271	.4598501	.113	.293	.699	0.129722252	0.718720192	NO
OCTX	rs4979443	9:117375554	T	G	.113601	.280942	-.096332	.492802	-.059271	.134965	.133025	.135071	.128082	.135239	.4015332	.0366502	.4770342	.0001879	.6619388	-.119	.163	.464	0.264463475	0.607070137	NO
OCTX	rs61846514	10:62121036	T	C	.657675	-.431548	1.11192	-.057393	.263958	.278118	.281583	.266496	.284129	.283208	.0195578	.1278667	.0000555	.8402428	.3530892	-.259	.393	.51	0.462249622	0.496574482	NO
OCTX	rs629807	1:70990955	T	C	-.308356	.405515	-.080418	.506217	.045541	.145318	.143427	.1477	.140884	.147817	.0357855	.0054552	.5870745	.0004658	.7585157	-.121	.29	.678	0.142742816	0.705569365	NO
OCTX	rs6539732	12:83726922	C	A	.232364	-.584112	.194184	-.196581	.139549	.16572	.158751	.166107	.166085	.166539	.1633122	.000344	.2445815	.2387742	.403638	.247	.247	.318	0.362032293	0.547379713	NO
OCTX	rs6860372	5:11303097	C	T	.673254	-.486011	.382594	.084464	.269026	.173433	.178292	.180265	.183281	.181874	.0001657	.0073182	.0357459	.6456982	.141565	-.106	.269	.692	0.508056517	0.475981388	NO
OCTX	rs73077157	3:49749705	A	C	.204893	-.046874	.067734	.102496	.616051	.177937	.178815	.178762	.178632	.170305	.2516936	.7936386	.7053922	.5671285	.0004281	.234	.347	.5	0.06869526	0.793246039	NO
OCTX	rs7628811	3:68210371	A	T	.068407	-.167746	.053872	.142175	.614796	.147573	.146946	.147621	.147158	.137254	.6437662	.2557909	.7157657	.335812	.0000165	.061	.147	.678	0.547847097	0.459198706	NO
OCTX	rs76375563	9:4240078	G	T	.989871	-.488477	-.275024	-.057936	.454645	.270259	.280849	.283125	.284128	.281296	.000365	.0844073	.3332011	.8387523	.1085221	-.684	.962	.477	0.76858469	0.380655246	NO
OCTX	rs77040715	2:207514508	G	A	.958497	-.357959	-.069909	.332709	.228844	.234466	.247386	.249339	.247663	.248588	.0000767	.1503699	.7796445	.1815404	.3590188	.071	.264	.787	0.00647319	0.935874479	NO
OCTX	rs7709151	5:27825557	C	A	.097842	-.127065	.908912	-.0575	.2722	.261171	.261072	.248557	.261265	.260196	.7085614	.627306	.0003727	.8261594	.2974869	-.15	.248	.544	0.365427257	0.545507417	NO
OCTX	rs79000440	1:197376813	G	A	.489634	-.026021	1.19595	.127528	.450996	.260219	.263811	.241536	.263578	.260768	.0621763	.9215827	2.30e-06	.6293375	.0861514	-.382	.3	.203	1.526389851	0.216655073	NO
OCTX	rs79078894	3:46033267	T	C	-.07726	-.762511	.004867	-114589	-.194846	.293548	.285726	.293628	.27546	.293118	.7928284	.0086088	.9868022	.0000582	.5074252	.14	.197	.477	0.287614175	0.591753495	NO
OCTX	rs7910977	10:94209876	C	T	.690118	-.495728	-.034224	.003996	.774847	.19591	.200489	.205235	.205258	.1934	.0005944	.014736	.8678288	.984498	.0001043	-.113	.33	.733	1.096795569	0.29497042	NO
OCTX	rs79519271	8:11451809	A	T	1.14041	-.551772	.803631	-.156656	.564421	.265546	.279925	.275082	.283834	.279726	.0000345	.050882	.0041251	.5819671	.0457233	.34	.153	.026	2.032755656	0.153941268	NO
OCTX	rs79627522	1:197578878	A	G	.374771	.109757	.972643	.257924	.572291	.21707	.219387	.201932	.218407	.21365	.0866896	.6177381	4.08e-06	.2398362	.0083707	-.178	.271	.512	0.582313379	0.445406976	NO
OCTX	rs8042861	15:90977333	G	T	.450148	-.280865	.233886	-.019018	.070591	.11847	.122513	.123288	.125011	.124866	.0002237	.0235199	.0600891	.8793231	.5728413	.278	.155	.073	2.586350672	0.107788427	NO
OCTX	rs884889	10:81077885	T	G	.174196	-1.04896	-.019141	-.337246	.140096	.293221	.278484	.293623	.292099	.293365	.5535177	.000252	.9481258	.2504377	.6337926	.204	.275	.458	0.002715819	0.958438238	NO
OCTX	rs911263	14:68753593	T	C	.026156	-.514225	-.016083	-.549037	-.281159	.142601	.135123	.142613	.13404	.140421	.8547617	.0002189	.9103848	.0000743	.0473866	.144	.238	.546	0.392014403	0.531242442	NO
OCTX	rs9576391	13:38449895	A	G	.898882	-.286284	.386274	.068075	.655949	.221065	.233637	.232502	.234937	.227692	.0000833	.2227166	.0991037	.772475	.0046571	-.062	.368	.867	0.271558269	0.602288383	NO
OCTX	rs9598567	13:63853517	G	A	-.06513	-.345918	.07613	-.550269	-.167198	.15593	.152988	.155891	.1482	.15533	.6768824	.0254555	.6261393	.0003054	.2837862	.1	.139	.474	0.603545756	0.437228349	NO
OCTX	rs9610445	22:36597744	A	C	.211201	-.784038	.178618	-.592158	-.110181	.192212	.180156	.192472	.185837	.192876	.2739375	.0000275	.3551563	.0018131	.5688376	-.331	.27	.221	1.963801541	0.161107333	NO
OCTX	rs979383	1:33426670	T	C	-.474166	.23902	-.326328	-.035169	-.874877	.247307	.249963	.249184	.250841	.238546	.0574435	.3407764	.1927001	.8887199	.0003588	-.381	.387	.325	0.216474359	0.641739511	NO
OCTX	rs9812221	3:165227196	T	C	.0427	.235143	-.276916	.60174	.252746	.176535	.175338	.174857	.168308	.175145	.809262	.1822875	.1157557	.0004957	.1514638	.022	.14	.878	0.112773917	0.737007904	NO
OCTX	rs9898438	17:70243963	G	A	.285044	-.141375	.257806	.067839	.492336	.126236	.128132	.126696	.128604	.121106	.0256501	.2719606	.0439487	.5987654	.0000835	.312	.146	.033	1.852230259	0.173524225	NO

[truncated: 1 more sheets: Legend]
